# Supplementary material for: Hematophagy and tick-borne Rickettsial pathogen shape the microbial community structure and predicted functions within the tick vector, Amblyomma maculatum
Source: Front Cell Infect Microbiol. 2022 Nov 21;12:1037387. doi: 10.3389/fcimb.2022.1037387 (PMC9719966; doi:10.3389/fcimb.2022.1037387)
Supplement: Supplementary file 2 [file Table_1.xlsx]

## Sheet: Table 1
Table S1: Demultiplexed sequence counts summary
Forward reads
Mean	45453.5	45453.5
Maximum	112242	112242
Total	4090811	4090811

## Sheet: Table 2
Table S2: Network correlation summary in developmental stages
#	Taxon1	Taxon2	Correlation	P.Value
1	__	g__Bacillus	0.5531	0.0099
2	__	g__Chryseobacterium	-0.3558	0.0297
3	__	g__Cutibacterium	-0.3599	0.0198
4	__	g__Enterococcus	0.8521	0.0099
5	__	g__Escherichia_Shigella	0.4289	0.0198
6	__	g__Lactobacillus	0.8183	0.0099
7	__	g__Listeria	0.8347	0.0099
8	__	g__Pseudomonas	0.3586	0.0297
9	__	g__Streptococcus	-0.3907	0.0198
10	g__Acinetobacter	g__Corynebacterium	-0.3274	0.0099
11	g__Acinetobacter	g__Staphylococcus	-0.3307	0.0099
12	g__Allobaculum	g__CAG_352	0.4887	0.0297
13	g__Allobaculum	g__Corynebacterium	-0.3004	0.0099
14	g__Allobaculum	g__Streptococcus	-0.3313	0.0198
15	g__Alloiococcus	g__Anaerococcus	0.3999	0.0099
16	g__Alloiococcus	g__Flavobacterium	-0.3189	0.0495
17	g__Alloiococcus	g__Lawsonella	0.332	0.0495
18	g__Alloiococcus	g__Micrococcus	0.3994	0.0099
19	g__Alloiococcus	g__Mitochondria	-0.3293	0.0396
20	g__Alloiococcus	g__Neisseria	-0.3964	0.0198
21	g__Anaerococcus	g__Alloiococcus	0.3999	0.0099
22	g__Anaerococcus	g__Brevibacterium	-0.3332	0.0495
23	g__Anaerococcus	g__Enhydrobacter	-0.3029	0.0198
24	g__Bacillus	__	0.5531	0.0099
25	g__Bacillus	g__Cutibacterium	-0.6808	0.0099
26	g__Bacillus	g__Enterococcus	0.8203	0.0099
27	g__Bacillus	g__Escherichia_Shigella	0.4982	0.0099
28	g__Bacillus	g__Francisella	-0.6355	0.0297
29	g__Bacillus	g__Lactobacillus	0.8136	0.0099
30	g__Bacillus	g__Listeria	0.8101	0.0099
31	g__Bacillus	g__Pseudomonas	0.5364	0.0099
32	g__Bacillus	g__Rickettsia	-0.6232	0.0099
33	g__Bacillus	g__Staphylococcus	0.3413	0.0297
34	g__Borreliella	g__Brevibacterium	0.4654	0.0396
35	g__Borreliella	g__Chryseobacterium	-0.3665	0.0297
36	g__Borreliella	g__Enhydrobacter	0.467	0.0396
37	g__Borreliella	g__Finegoldia	-0.4166	0.0198
38	g__Borreliella	g__Leptotrichia	0.3975	0.0495
39	g__Borreliella	g__Muribaculaceae	-0.4058	0.0198
40	g__Borreliella	g__Peptoniphilus	-0.3204	0.0396
41	g__Brachybacterium	g__Microbacterium	0.3179	0.0396
42	g__Brachybacterium	g__Rhodococcus	0.8541	0.0099
43	g__Brevibacterium	g__Anaerococcus	-0.3332	0.0495
44	g__Brevibacterium	g__Borreliella	0.4654	0.0396
45	g__Brevibacterium	g__Enhydrobacter	0.3588	0.0297
46	g__Brevibacterium	g__Finegoldia	-0.3668	0.0297
47	g__Brevibacterium	g__Leptotrichia	0.3437	0.0396
48	g__Brevibacterium	g__Peptoniphilus	-0.4008	0.0495
49	g__Brevundimonas	g__CAG_352	0.3253	0.0495
50	g__Brevundimonas	g__Prevotella	0.3593	0.0198
51	g__Brevundimonas	g__Stenotrophomonas	0.3215	0.0495
52	g__CAG_352	g__Allobaculum	0.4887	0.0297
53	g__CAG_352	g__Brevundimonas	0.3253	0.0495
54	g__CAG_352	g__Prevotella	0.4124	0.0297
55	g__Candidatus_Midichloria	g__Francisella	0.3347	0.0297
56	g__Candidatus_Midichloria	g__Mitochondria	0.4083	0.0198
57	g__Candidatus_Midichloria	g__Rickettsia	0.4671	0.0099
58	g__Candidatus_Midichloria	g__Staphylococcus	-0.4502	0.0099
59	g__Chloroplast	g__Micrococcus	0.387	0.0297
60	g__Chloroplast	g__Neisseria	-0.3846	0.0396
61	g__Chloroplast	g__Rothia	0.454	0.0297
62	g__Chryseobacterium	__	-0.3558	0.0297
63	g__Chryseobacterium	g__Borreliella	-0.3665	0.0297
64	g__Chryseobacterium	g__Corynebacterium	0.3865	0.0198
65	g__Chryseobacterium	g__Cutibacterium	0.3016	0.0396
66	g__Chryseobacterium	g__Enhydrobacter	-0.3356	0.0198
67	g__Chryseobacterium	g__Gemella	-0.463	0.0099
68	g__Chryseobacterium	g__Lactococcus	0.3115	0.0495
69	g__Chryseobacterium	g__Lawsonella	-0.3512	0.0099
70	g__Chryseobacterium	g__Leptotrichia	-0.3873	0.0099
71	g__Chryseobacterium	g__Micrococcus	-0.3765	0.0198
72	g__Chryseobacterium	g__Sphingobacterium	0.3463	0.0297
73	g__Corynebacterium	g__Acinetobacter	-0.3274	0.0099
74	g__Corynebacterium	g__Allobaculum	-0.3004	0.0099
75	g__Corynebacterium	g__Chryseobacterium	0.3865	0.0198
76	g__Corynebacterium	g__Cutibacterium	0.6066	0.0099
77	g__Corynebacterium	g__Escherichia_Shigella	-0.5075	0.0099
78	g__Corynebacterium	g__Lactococcus	0.3689	0.0099
79	g__Corynebacterium	g__Pseudomonas	-0.604	0.0099
80	g__Corynebacterium	g__Rhodococcus	0.3703	0.0198
81	g__Corynebacterium	g__Staphylococcus	0.4806	0.0099
82	g__Corynebacterium	g__Streptococcus	0.3811	0.0198
83	g__Cutibacterium	__	-0.3599	0.0198
84	g__Cutibacterium	g__Bacillus	-0.6808	0.0099
85	g__Cutibacterium	g__Chryseobacterium	0.3016	0.0396
86	g__Cutibacterium	g__Corynebacterium	0.6066	0.0099
87	g__Cutibacterium	g__Enterococcus	-0.683	0.0099
88	g__Cutibacterium	g__Escherichia_Shigella	-0.5055	0.0099
89	g__Cutibacterium	g__Francisella	0.8435	0.0297
90	g__Cutibacterium	g__Lactobacillus	-0.6915	0.0198
91	g__Cutibacterium	g__Lactococcus	0.3278	0.0495
92	g__Cutibacterium	g__Listeria	-0.6958	0.0099
93	g__Cutibacterium	g__Pseudomonas	-0.5252	0.0099
94	g__Cutibacterium	g__Rickettsia	0.7575	0.0099
95	g__Enhydrobacter	g__Anaerococcus	-0.3029	0.0198
96	g__Enhydrobacter	g__Borreliella	0.467	0.0396
97	g__Enhydrobacter	g__Brevibacterium	0.3588	0.0297
98	g__Enhydrobacter	g__Chryseobacterium	-0.3356	0.0198
99	g__Enhydrobacter	g__Finegoldia	-0.3641	0.0396
100	g__Enhydrobacter	g__Flavobacterium	0.5299	0.0099
101	g__Enhydrobacter	g__Muribaculaceae	-0.3294	0.0495
102	g__Enterococcus	__	0.8521	0.0099
103	g__Enterococcus	g__Bacillus	0.8203	0.0099
104	g__Enterococcus	g__Cutibacterium	-0.683	0.0099
105	g__Enterococcus	g__Escherichia_Shigella	0.5203	0.0099
106	g__Enterococcus	g__Francisella	-0.6198	0.0297
107	g__Enterococcus	g__Lactobacillus	0.9442	0.0099
108	g__Enterococcus	g__Listeria	0.9456	0.0099
109	g__Enterococcus	g__Pseudomonas	0.4398	0.0099
110	g__Enterococcus	g__Rickettsia	-0.5725	0.0099
111	g__Enterococcus	g__Staphylococcus	0.343	0.0198
112	g__Escherichia_Shigella	__	0.4289	0.0198
113	g__Escherichia_Shigella	g__Bacillus	0.4982	0.0099
114	g__Escherichia_Shigella	g__Corynebacterium	-0.5075	0.0099
115	g__Escherichia_Shigella	g__Cutibacterium	-0.5055	0.0099
116	g__Escherichia_Shigella	g__Enterococcus	0.5203	0.0099
117	g__Escherichia_Shigella	g__Francisella	-0.317	0.0495
118	g__Escherichia_Shigella	g__Lactobacillus	0.5253	0.0099
119	g__Escherichia_Shigella	g__Listeria	0.5144	0.0099
120	g__Escherichia_Shigella	g__Pseudomonas	0.5744	0.0099
121	g__Escherichia_Shigella	g__Rickettsia	-0.3118	0.0396
122	g__Finegoldia	g__Borreliella	-0.4166	0.0198
123	g__Finegoldia	g__Brevibacterium	-0.3668	0.0297
124	g__Finegoldia	g__Enhydrobacter	-0.3641	0.0396
125	g__Finegoldia	g__Flavobacterium	-0.4665	0.0198
126	g__Finegoldia	g__Lactococcus	0.3495	0.0396
127	g__Finegoldia	g__Lawsonella	0.3407	0.0099
128	g__Finegoldia	g__Methylobacterium_Methylorubrum	-0.3879	0.0198
129	g__Finegoldia	g__Micrococcus	0.3817	0.0495
130	g__Finegoldia	g__Muribaculaceae	0.4608	0.0297
131	g__Flavobacterium	g__Alloiococcus	-0.3189	0.0495
132	g__Flavobacterium	g__Enhydrobacter	0.5299	0.0099
133	g__Flavobacterium	g__Finegoldia	-0.4665	0.0198
134	g__Flavobacterium	g__Lawsonella	-0.3491	0.0396
135	g__Flavobacterium	g__Micrococcus	-0.3811	0.0297
136	g__Flavobacterium	g__Muribaculaceae	-0.4131	0.0198
137	g__Flavobacterium	g__Peptoniphilus	0.3498	0.0396
138	g__Flavobacterium	g__Prevotella	-0.3048	0.0495
139	g__Flavobacterium	g__Rothia	-0.3101	0.0495
140	g__Flavobacterium	g__Sphingobacterium	-0.3414	0.0396
141	g__Francisella	g__Bacillus	-0.6355	0.0297
142	g__Francisella	g__Candidatus_Midichloria	0.3347	0.0297
143	g__Francisella	g__Cutibacterium	0.8435	0.0297
144	g__Francisella	g__Enterococcus	-0.6198	0.0297
145	g__Francisella	g__Escherichia_Shigella	-0.317	0.0495
146	g__Francisella	g__Lactobacillus	-0.6055	0.0198
147	g__Francisella	g__Listeria	-0.6078	0.0297
148	g__Francisella	g__Rickettsia	0.9641	0.0297
149	g__Gemella	g__Chryseobacterium	-0.463	0.0099
150	g__Gemella	g__Leptotrichia	0.6959	0.0099
151	g__Gemella	g__Methylobacterium_Methylorubrum	-0.4031	0.0198
152	g__Gemella	g__Prevotella	-0.3632	0.0396
153	g__Gemella	g__Sphingobacterium	-0.3872	0.0297
154	g__Lactobacillus	__	0.8183	0.0099
155	g__Lactobacillus	g__Bacillus	0.8136	0.0099
156	g__Lactobacillus	g__Cutibacterium	-0.6915	0.0198
157	g__Lactobacillus	g__Enterococcus	0.9442	0.0099
158	g__Lactobacillus	g__Escherichia_Shigella	0.5253	0.0099
159	g__Lactobacillus	g__Francisella	-0.6055	0.0198
160	g__Lactobacillus	g__Listeria	0.9422	0.0099
161	g__Lactobacillus	g__Pseudomonas	0.4564	0.0099
162	g__Lactobacillus	g__Rickettsia	-0.5468	0.0198
163	g__Lactobacillus	g__Staphylococcus	0.3041	0.0198
164	g__Lactococcus	g__Chryseobacterium	0.3115	0.0495
165	g__Lactococcus	g__Corynebacterium	0.3689	0.0099
166	g__Lactococcus	g__Cutibacterium	0.3278	0.0495
167	g__Lactococcus	g__Finegoldia	0.3495	0.0396
168	g__Lactococcus	g__Muribaculaceae	0.3184	0.0495
169	g__Lactococcus	g__Pseudomonas	-0.3372	0.0198
170	g__Lactococcus	g__Sphingobacterium	0.3424	0.0297
171	g__Lawsonella	g__Alloiococcus	0.332	0.0495
172	g__Lawsonella	g__Chryseobacterium	-0.3512	0.0099
173	g__Lawsonella	g__Finegoldia	0.3407	0.0099
174	g__Lawsonella	g__Flavobacterium	-0.3491	0.0396
175	g__Lawsonella	g__Micrococcus	0.5638	0.0099
176	g__Lawsonella	g__Neisseria	-0.4409	0.0099
177	g__Leptotrichia	g__Borreliella	0.3975	0.0495
178	g__Leptotrichia	g__Brevibacterium	0.3437	0.0396
179	g__Leptotrichia	g__Chryseobacterium	-0.3873	0.0099
180	g__Leptotrichia	g__Gemella	0.6959	0.0099
181	g__Leptotrichia	g__Methylobacterium_Methylorubrum	-0.3609	0.0495
182	g__Leptotrichia	g__Sphingobacterium	-0.3637	0.0396
183	g__Listeria	__	0.8347	0.0099
184	g__Listeria	g__Bacillus	0.8101	0.0099
185	g__Listeria	g__Cutibacterium	-0.6958	0.0099
186	g__Listeria	g__Enterococcus	0.9456	0.0099
187	g__Listeria	g__Escherichia_Shigella	0.5144	0.0099
188	g__Listeria	g__Francisella	-0.6078	0.0297
189	g__Listeria	g__Lactobacillus	0.9422	0.0099
190	g__Listeria	g__Pseudomonas	0.4494	0.0099
191	g__Listeria	g__Rickettsia	-0.5565	0.0099
192	g__Methylobacterium_Methylorubrum	g__Finegoldia	-0.3879	0.0198
193	g__Methylobacterium_Methylorubrum	g__Gemella	-0.4031	0.0198
194	g__Methylobacterium_Methylorubrum	g__Leptotrichia	-0.3609	0.0495
195	g__Microbacterium	g__Brachybacterium	0.3179	0.0396
196	g__Microbacterium	g__Rhodococcus	0.3706	0.0198
197	g__Micrococcus	g__Alloiococcus	0.3994	0.0099
198	g__Micrococcus	g__Chloroplast	0.387	0.0297
199	g__Micrococcus	g__Chryseobacterium	-0.3765	0.0198
200	g__Micrococcus	g__Finegoldia	0.3817	0.0495
201	g__Micrococcus	g__Flavobacterium	-0.3811	0.0297
202	g__Micrococcus	g__Lawsonella	0.5638	0.0099
203	g__Micrococcus	g__Mitochondria	-0.3009	0.0297
204	g__Micrococcus	g__Neisseria	-0.4976	0.0099
205	g__Mitochondria	g__Alloiococcus	-0.3293	0.0396
206	g__Mitochondria	g__Candidatus_Midichloria	0.4083	0.0198
207	g__Mitochondria	g__Micrococcus	-0.3009	0.0297
208	g__Mitochondria	g__Neisseria	0.3118	0.0297
209	g__Mitochondria	g__Rothia	-0.3165	0.0396
210	g__Muribaculaceae	g__Borreliella	-0.4058	0.0198
211	g__Muribaculaceae	g__Enhydrobacter	-0.3294	0.0495
212	g__Muribaculaceae	g__Finegoldia	0.4608	0.0297
213	g__Muribaculaceae	g__Flavobacterium	-0.4131	0.0198
214	g__Muribaculaceae	g__Lactococcus	0.3184	0.0495
215	g__Muribaculaceae	g__Rothia	0.6326	0.0099
216	g__Muribaculaceae	g__Sphingobacterium	0.3439	0.0198
217	g__Muribaculaceae	g__Streptococcus	0.4211	0.0099
218	g__Neisseria	g__Alloiococcus	-0.3964	0.0198
219	g__Neisseria	g__Chloroplast	-0.3846	0.0396
220	g__Neisseria	g__Lawsonella	-0.4409	0.0099
221	g__Neisseria	g__Micrococcus	-0.4976	0.0099
222	g__Neisseria	g__Mitochondria	0.3118	0.0297
223	g__Neisseria	g__Rothia	-0.3883	0.0099
224	g__Neisseria	g__Streptococcus	0.4094	0.0099
225	g__Peptoniphilus	g__Borreliella	-0.3204	0.0396
226	g__Peptoniphilus	g__Brevibacterium	-0.4008	0.0495
227	g__Peptoniphilus	g__Flavobacterium	0.3498	0.0396
228	g__Peptoniphilus	g__Sphingobacterium	-0.3424	0.0396
229	g__Prevotella	g__Brevundimonas	0.3593	0.0198
230	g__Prevotella	g__CAG_352	0.4124	0.0297
231	g__Prevotella	g__Flavobacterium	-0.3048	0.0495
232	g__Prevotella	g__Gemella	-0.3632	0.0396
233	g__Prevotella	g__Rhodococcus	0.3087	0.0297
234	g__Pseudomonas	__	0.3586	0.0297
235	g__Pseudomonas	g__Bacillus	0.5364	0.0099
236	g__Pseudomonas	g__Corynebacterium	-0.604	0.0099
237	g__Pseudomonas	g__Cutibacterium	-0.5252	0.0099
238	g__Pseudomonas	g__Enterococcus	0.4398	0.0099
239	g__Pseudomonas	g__Escherichia_Shigella	0.5744	0.0099
240	g__Pseudomonas	g__Lactobacillus	0.4564	0.0099
241	g__Pseudomonas	g__Lactococcus	-0.3372	0.0198
242	g__Pseudomonas	g__Listeria	0.4494	0.0099
243	g__Pseudomonas	g__Rhodococcus	-0.3525	0.0198
244	g__Pseudomonas	g__Staphylococcus	-0.3365	0.0297
245	g__Pseudomonas	g__Stenotrophomonas	0.4143	0.0099
246	g__Rhodococcus	g__Brachybacterium	0.8541	0.0099
247	g__Rhodococcus	g__Corynebacterium	0.3703	0.0198
248	g__Rhodococcus	g__Microbacterium	0.3706	0.0198
249	g__Rhodococcus	g__Prevotella	0.3087	0.0297
250	g__Rhodococcus	g__Pseudomonas	-0.3525	0.0198
251	g__Rickettsia	g__Bacillus	-0.6232	0.0099
252	g__Rickettsia	g__Candidatus_Midichloria	0.4671	0.0099
253	g__Rickettsia	g__Cutibacterium	0.7575	0.0099
254	g__Rickettsia	g__Enterococcus	-0.5725	0.0099
255	g__Rickettsia	g__Escherichia_Shigella	-0.3118	0.0396
256	g__Rickettsia	g__Francisella	0.9641	0.0297
257	g__Rickettsia	g__Lactobacillus	-0.5468	0.0198
258	g__Rickettsia	g__Listeria	-0.5565	0.0099
259	g__Rickettsia	g__Staphylococcus	-0.4194	0.0297
260	g__Rothia	g__Chloroplast	0.454	0.0297
261	g__Rothia	g__Flavobacterium	-0.3101	0.0495
262	g__Rothia	g__Mitochondria	-0.3165	0.0396
263	g__Rothia	g__Muribaculaceae	0.6326	0.0099
264	g__Rothia	g__Neisseria	-0.3883	0.0099
265	g__Sphingobacterium	g__Chryseobacterium	0.3463	0.0297
266	g__Sphingobacterium	g__Flavobacterium	-0.3414	0.0396
267	g__Sphingobacterium	g__Gemella	-0.3872	0.0297
268	g__Sphingobacterium	g__Lactococcus	0.3424	0.0297
269	g__Sphingobacterium	g__Leptotrichia	-0.3637	0.0396
270	g__Sphingobacterium	g__Muribaculaceae	0.3439	0.0198
271	g__Sphingobacterium	g__Peptoniphilus	-0.3424	0.0396
272	g__Staphylococcus	g__Acinetobacter	-0.3307	0.0099
273	g__Staphylococcus	g__Bacillus	0.3413	0.0297
274	g__Staphylococcus	g__Candidatus_Midichloria	-0.4502	0.0099
275	g__Staphylococcus	g__Corynebacterium	0.4806	0.0099
276	g__Staphylococcus	g__Enterococcus	0.343	0.0198
277	g__Staphylococcus	g__Lactobacillus	0.3041	0.0198
278	g__Staphylococcus	g__Pseudomonas	-0.3365	0.0297
279	g__Staphylococcus	g__Rickettsia	-0.4194	0.0297
280	g__Stenotrophomonas	g__Brevundimonas	0.3215	0.0495
281	g__Stenotrophomonas	g__Pseudomonas	0.4143	0.0099
282	g__Streptococcus	__	-0.3907	0.0198
283	g__Streptococcus	g__Allobaculum	-0.3313	0.0198
284	g__Streptococcus	g__Corynebacterium	0.3811	0.0198
285	g__Streptococcus	g__Muribaculaceae	0.4211	0.0099
286	g__Streptococcus	g__Neisseria	0.4094	0.0099

## Sheet: Table 3
Table S3: LEFSE LDA Score across developmental stages
	Pvalues	FDR	Egg	Female	Larvae	Male	Nymph	Zymo	LDAscore
g__Lactobacillus	3.91e-08	1.76e-06	0	0	0	0	0	390480	5.29
g__Enterococcus	1.15e-06	2.59e-05	0	0	0	0	379.48	983610	5.69
g__Pseudomonas	3.64e-06	5.47e-05	23528	242870	413.98	172130	1138.4	223130	5.08
g__Cutibacterium	2.91e-05	0.00032697	1785800	55404	1112800	31876	781340	0	5.95
g__Staphylococcus	3.87e-05	0.00034819	162420	0	86935	2732.2	73998	710380	5.55
__	5.44e-05	0.00040772	840160	404520	611440	385250	223130	3895700	6.26
g__Corynebacterium	0.00019092	0.0012274	56163	0	28978	0	20871	0	4.45
g__Francisella	0.00035503	0.001997	4871700	7355800	5854400	6906200	7021100	7969	6.57
g__Escherichia_Shigella	0.00062587	0.0031293	21251	53886	1241.9	61931	59578	3756800	6.27
g__Rhodococcus	0.0075167	0.033825	0	0	849480	2732.2	3794.8	0	5.63
g__Brachybacterium	0.015443	0.063178	0	0	77827	0	17077	0	4.59
g__Coxiella	0.018256	0.068461	0	0	827.95	0	0	7969	3.6
g__Enhydrobacter	0.023745	0.082193	2276.9	0	0	0	0	0	3.06
g__Rickettsia	0.027148	0.087261	2005900	1621900	1088300	2093800	1574500	23907	6.01
g__Microbacterium	0.16464	0.49393	0	0	7037.6	1821.5	0	0	3.55
g__Streptococcus	0.1839	0.51722	9866.4	0	8693.5	0	3415.3	0	3.69
g__Lactococcus	0.20683	0.54749	13661	0	9107.5	0	4553.7	0	3.83
g__Stenotrophomonas	0.25877	0.57302	0	37189	827.95	36430	1517.9	0	4.27
g__Borreliella	0.27512	0.57302	1517.9	0	0	0	0	0	2.88
g__Leptotrichia	0.27512	0.57302	10625	0	0	0	0	0	3.73
g__Flavobacterium	0.27512	0.57302	758.96	0	0	0	0	0	2.58
g__Prevotella	0.29288	0.57302	0	0	1241.9	0	0	0	2.79
g__Finegoldia	0.29288	0.57302	0	0	1655.9	0	0	0	2.92
g__Muribaculaceae	0.33309	0.62455	0	0	4967.7	0	1897.4	0	3.4
g__Anaerococcus	0.39048	0.70286	4553.7	0	3311.8	0	1897.4	0	3.36
g__Candidatus_Midichloria	0.5046	0.86589	168490	220860	236380	301460	199230	0	5.18
g__Chloroplast	0.5593	0.86589	0	0	1655.9	0	3035.8	0	3.18
g__Gemella	0.57378	0.86589	3794.8	0	413.98	0	0	0	3.28
g__Brevundimonas	0.57378	0.86589	0	6830.6	827.95	0	0	0	3.53
g__Peptoniphilus	0.59673	0.86589	758.96	0	827.95	0	0	0	2.62
g__Brevibacterium	0.64086	0.86589	12143	758.96	1241.9	0	0	0	3.78
g__Chryseobacterium	0.69304	0.86589	2276.9	0	1655.9	0	379.48	0	3.06
g__Actinomyces	0.69999	0.86589	0	0	413.98	0	0	0	2.32
g__Sphingobacterium	0.74196	0.86589	758.96	0	413.98	0	1138.4	0	2.76
g__Acinetobacter	0.75121	0.86589	0	0	0	0	379.48	0	2.28
g__Ileibacterium	0.75121	0.86589	0	0	0	0	379.48	0	2.28
g__Lawsonella	0.75121	0.86589	0	0	0	0	379.48	0	2.28
g__Veillonella	0.75121	0.86589	0	0	0	0	758.96	0	2.58
g__Mitochondria	0.80181	0.86589	1517.9	0	413.98	3643	1517.9	0	3.26
g__Micrococcus	0.86472	0.86589	0	0	2483.9	0	379.48	0	3.09
g__Rothia	0.86472	0.86589	0	0	827.95	0	379.48	0	2.62
g__CAG_352	0.86472	0.86589	0	0	1241.9	0	379.48	0	2.79
g__Allobaculum	0.86589	0.86589	0	0	413.98	0	379.48	0	2.32
g__Cupriavidus	0.86589	0.86589	0	0	827.95	0	758.96	0	2.62
g__Alloiococcus	0.86589	0.86589	0	0	413.98	0	379.48	0	2.32

## Sheet: Table 4
Table S4: Network correlation summary in tissues
#	Taxon1	Taxon2	Correlation	P.Value
1	g__Cutibacterium	g__Enterococcus	-0.7444	0.0099
2	g__Enterococcus	g__Cutibacterium	-0.7444	0.0099
3	g__Listeria	g__Rickettsia	-0.6861	0.0099
4	g__Rickettsia	g__Listeria	-0.6861	0.0099
5	g__Enterococcus	g__Rickettsia	-0.6465	0.0099
6	g__Rickettsia	g__Enterococcus	-0.6465	0.0099
7	g__Cutibacterium	g__Listeria	-0.6205	0.0099
8	g__Listeria	g__Cutibacterium	-0.6205	0.0099
9	g__Enterococcus	g__Francisella	-0.5776	0.0198
10	g__Francisella	g__Enterococcus	-0.5776	0.0198
11	g__Francisella	g__Listeria	-0.5578	0.0099
12	g__Listeria	g__Francisella	-0.5578	0.0099
13	g__Bacillus	g__Francisella	-0.5144	0.0099
14	g__Francisella	g__Bacillus	-0.5144	0.0099
15	g__Bacillus	g__Rickettsia	-0.4723	0.0099
16	g__Rickettsia	g__Bacillus	-0.4723	0.0099
17	g__Francisella	g__Staphylococcus	-0.4559	0.0099
18	g__Staphylococcus	g__Francisella	-0.4559	0.0099
19	g__Bacillus	g__Cutibacterium	-0.4052	0.0099
20	g__Cutibacterium	g__Bacillus	-0.4052	0.0099
21	__	g__Corynebacterium	-0.3994	0.0297
22	g__Corynebacterium	__	-0.3994	0.0297
23	g__Jeotgalicoccus	g__Pseudomonas	-0.3993	0.0099
24	g__Pseudomonas	g__Jeotgalicoccus	-0.3993	0.0099
25	g__Mitochondria	g__Spiroplasma	-0.3982	0.0099
26	g__Spiroplasma	g__Mitochondria	-0.3982	0.0099
27	g__Francisella	g__Pseudomonas	-0.3909	0.0099
28	g__Pseudomonas	g__Francisella	-0.3909	0.0099
29	g__Rickettsia	g__Staphylococcus	-0.3774	0.0099
30	g__Staphylococcus	g__Rickettsia	-0.3774	0.0099
31	g__Acinetobacter	g__Paracoccus	-0.3623	0.0198
32	g__Paracoccus	g__Acinetobacter	-0.3623	0.0198
33	g__Candidatus_Midichloria	g__Listeria	-0.359	0.0198
34	g__Listeria	g__Candidatus_Midichloria	-0.359	0.0198
35	g__Escherichia_Shigella	g__Rickettsia	-0.3579	0.0099
36	g__Rickettsia	g__Escherichia_Shigella	-0.3579	0.0099
37	g__Coxiella	g__Rickettsia	-0.3563	0.0297
38	g__Rickettsia	g__Coxiella	-0.3563	0.0297
39	g__Cutibacterium	g__Staphylococcus	-0.3531	0.0297
40	g__Staphylococcus	g__Cutibacterium	-0.3531	0.0297
41	g__Acinetobacter	g__Coxiella	-0.3496	0.0198
42	g__Coxiella	g__Acinetobacter	-0.3496	0.0198
43	g__Candidatus_Midichloria	g__Enterococcus	-0.3443	0.0495
44	g__Enterococcus	g__Candidatus_Midichloria	-0.3443	0.0495
45	g__Fusobacterium	g__Pseudomonas	-0.3394	0.0099
46	g__Pseudomonas	g__Fusobacterium	-0.3394	0.0099
47	g__Escherichia_Shigella	g__Francisella	-0.3385	0.0396
48	g__Francisella	g__Escherichia_Shigella	-0.3385	0.0396
49	g__Mitochondria	g__Moraxella	-0.3375	0.0099
50	g__Moraxella	g__Mitochondria	-0.3375	0.0099
51	g__Cupriavidus	g__Spiroplasma	-0.3341	0.0198
52	g__Spiroplasma	g__Cupriavidus	-0.3341	0.0198
53	g__Corynebacterium	g__Listeria	-0.3303	0.0396
54	g__Listeria	g__Corynebacterium	-0.3303	0.0396
55	g__Coxiella	g__Mitochondria	-0.3281	0.0297
56	g__Mitochondria	g__Coxiella	-0.3281	0.0297
57	g__Pseudomonas	g__Psychrobacter	-0.3227	0.0396
58	g__Psychrobacter	g__Pseudomonas	-0.3227	0.0396
59	g__Bacillus	g__Serratia	-0.322	0.0495
60	g__Serratia	g__Bacillus	-0.322	0.0495
61	g__Brevundimonas	g__Chryseobacterium	-0.3164	0.0297
62	g__Chryseobacterium	g__Brevundimonas	-0.3164	0.0297
63	g__Brevibacterium	g__Spiroplasma	-0.3122	0.0396
64	g__Helcococcus	g__Pseudomonas	-0.3122	0.0297
65	g__Pseudomonas	g__Helcococcus	-0.3122	0.0297
66	g__Spiroplasma	g__Brevibacterium	-0.3122	0.0396
67	g__Escherichia_Shigella	g__Spiroplasma	-0.3103	0.0297
68	g__Spiroplasma	g__Escherichia_Shigella	-0.3103	0.0297
69	g__Alloiococcus	g__Brevundimonas	-0.3045	0.0396
70	g__Brevundimonas	g__Alloiococcus	-0.3045	0.0396
71	g__Helcococcus	g__Spiroplasma	-0.3011	0.0495
72	g__Spiroplasma	g__Helcococcus	-0.3011	0.0495
73	g__Candidatus_Midichloria	g__Francisella	0.3007	0.0495
74	g__Francisella	g__Candidatus_Midichloria	0.3007	0.0495
75	g__Enterococcus	g__Staphylococcus	0.3023	0.0495
76	g__Staphylococcus	g__Enterococcus	0.3023	0.0495
77	g__Brevibacterium	g__Helcococcus	0.3081	0.0396
78	g__Helcococcus	g__Brevibacterium	0.3081	0.0396
79	g__Paracoccus	g__Streptococcus	0.3188	0.0297
80	g__Streptococcus	g__Paracoccus	0.3188	0.0297
81	g__Acidovorax	g__Cupriavidus	0.3202	0.0396
82	g__Cupriavidus	g__Acidovorax	0.3202	0.0396
83	g__Alcaligenes	g__Jeotgalicoccus	0.3388	0.0198
84	g__Jeotgalicoccus	g__Alcaligenes	0.3388	0.0198
85	g__Candidatus_Midichloria	g__Mitochondria	0.3412	0.0495
86	g__Mitochondria	g__Candidatus_Midichloria	0.3412	0.0495
87	g__Coxiella	g__Rhodococcus	0.342	0.0198
88	g__Rhodococcus	g__Coxiella	0.342	0.0198
89	g__Moraxella	g__Sphingobacterium	0.3434	0.0396
90	g__Sphingobacterium	g__Moraxella	0.3434	0.0396
91	g__Enterococcus	g__Helcococcus	0.347	0.0297
92	g__Helcococcus	g__Enterococcus	0.347	0.0297
93	g__Brevundimonas	g__Sphingobacterium	0.3492	0.0396
94	g__Sphingobacterium	g__Brevundimonas	0.3492	0.0396
95	g__Enterococcus	g__Fusobacterium	0.3523	0.0396
96	g__Fusobacterium	g__Enterococcus	0.3523	0.0396
97	g__Fusobacterium	g__Moraxella	0.3523	0.0495
98	g__Moraxella	g__Fusobacterium	0.3523	0.0495
99	g__Bacillus	g__Coxiella	0.3546	0.0396
100	g__Coxiella	g__Bacillus	0.3546	0.0396
101	g__Brevibacterium	g__Fusobacterium	0.3558	0.0198
102	g__Fusobacterium	g__Brevibacterium	0.3558	0.0198
103	g__Burkholderia_Caballeronia_Paraburkholderia	g__Lactococcus	0.3579	0.0396
104	g__Lactococcus	g__Burkholderia_Caballeronia_Paraburkholderia	0.3579	0.0396
105	g__Corynebacterium	g__Staphylococcus	0.36	0.0099
106	g__Staphylococcus	g__Corynebacterium	0.36	0.0099
107	g__Acidovorax	g__Flavobacterium	0.3634	0.0297
108	g__Flavobacterium	g__Acidovorax	0.3634	0.0297
109	g__Rhodococcus	g__Rothia	0.378	0.0198
110	g__Rothia	g__Rhodococcus	0.378	0.0198
111	g__Corynebacterium	g__Spiroplasma	0.3814	0.0198
112	g__Spiroplasma	g__Corynebacterium	0.3814	0.0198
113	g__Flavobacterium	g__uncultured	0.3821	0.0495
114	g__uncultured	g__Flavobacterium	0.3821	0.0495
115	g__Bacillus	g__Staphylococcus	0.3849	0.0099
116	g__Staphylococcus	g__Bacillus	0.3849	0.0099
117	g__Coxiella	g__Spiroplasma	0.4031	0.0198
118	g__Spiroplasma	g__Coxiella	0.4031	0.0198
119	g__Cupriavidus	g__uncultured	0.4058	0.0198
120	g__uncultured	g__Cupriavidus	0.4058	0.0198
121	g__Acinetobacter	g__Alcaligenes	0.4074	0.0099
122	g__Alcaligenes	g__Acinetobacter	0.4074	0.0099
123	g__Delftia	g__Finegoldia	0.4128	0.0297
124	g__Finegoldia	g__Delftia	0.4128	0.0297
125	g__Paracoccus	g__Spiroplasma	0.4158	0.0198
126	g__Spiroplasma	g__Paracoccus	0.4158	0.0198
127	g__Helcococcus	g__Psychrobacter	0.4167	0.0396
128	g__Psychrobacter	g__Helcococcus	0.4167	0.0396
129	g__Bacillus	g__Enterococcus	0.4198	0.0198
130	g__Enterococcus	g__Bacillus	0.4198	0.0198
131	g__Enterococcus	g__Escherichia_Shigella	0.4247	0.0198
132	g__Escherichia_Shigella	g__Enterococcus	0.4247	0.0198
133	g__Alloiococcus	g__Chryseobacterium	0.4271	0.0396
134	g__Chryseobacterium	g__Alloiococcus	0.4271	0.0396
135	g__Candidatus_Midichloria	g__Rickettsia	0.4307	0.0099
136	g__Rickettsia	g__Candidatus_Midichloria	0.4307	0.0099
137	g__Brevibacterium	g__Psychrobacter	0.4315	0.0099
138	g__Psychrobacter	g__Brevibacterium	0.4315	0.0099
139	__	g__Enterococcus	0.4317	0.0198
140	g__Enterococcus	__	0.4317	0.0198
141	g__Acinetobacter	g__Psychrobacter	0.4439	0.0099
142	g__Psychrobacter	g__Acinetobacter	0.4439	0.0099
143	g__Alcaligenes	g__Brevibacterium	0.4454	0.0297
144	g__Brevibacterium	g__Alcaligenes	0.4454	0.0297
145	g__Cupriavidus	g__Flavobacterium	0.4532	0.0099
146	g__Flavobacterium	g__Cupriavidus	0.4532	0.0099
147	g__Pseudomonas	g__Staphylococcus	0.4619	0.0099
148	g__Staphylococcus	g__Pseudomonas	0.4619	0.0099
149	g__Finegoldia	g__Rothia	0.4678	0.0099
150	g__Rothia	g__Finegoldia	0.4678	0.0099
151	g__Anaerococcus	g__Stenotrophomonas	0.4686	0.0099
152	g__Stenotrophomonas	g__Anaerococcus	0.4686	0.0099
153	g__Chloroplast	g__Serratia	0.4796	0.0297
154	g__Serratia	g__Chloroplast	0.4796	0.0297
155	g__Acinetobacter	g__Brevundimonas	0.4825	0.0099
156	g__Brevundimonas	g__Acinetobacter	0.4825	0.0099
157	g__Paracoccus	g__Xanthomonas	0.4833	0.0099
158	g__Xanthomonas	g__Paracoccus	0.4833	0.0099
159	g__Helcococcus	g__Jeotgalicoccus	0.4849	0.0099
160	g__Jeotgalicoccus	g__Helcococcus	0.4849	0.0099
161	g__Fusobacterium	g__Psychrobacter	0.4861	0.0099
162	g__Psychrobacter	g__Fusobacterium	0.4861	0.0099
163	g__Brachybacterium	g__Serratia	0.4908	0.0198
164	g__Serratia	g__Brachybacterium	0.4908	0.0198
165	g__Bacillus	g__Listeria	0.4911	0.0099
166	g__Listeria	g__Bacillus	0.4911	0.0099
167	g__Bacillus	g__Pseudomonas	0.4991	0.0099
168	g__Pseudomonas	g__Bacillus	0.4991	0.0099
169	g__Alcaligenes	g__Brevundimonas	0.5002	0.0099
170	g__Brevundimonas	g__Alcaligenes	0.5002	0.0099
171	g__Anaerococcus	g__Erysipelothrix	0.5083	0.0099
172	g__Erysipelothrix	g__Anaerococcus	0.5083	0.0099
173	g__Candidatus_Midichloria	g__Cutibacterium	0.5149	0.0099
174	g__Cutibacterium	g__Candidatus_Midichloria	0.5149	0.0099
175	g__Brachybacterium	g__Chloroplast	0.5166	0.0198
176	g__Chloroplast	g__Brachybacterium	0.5166	0.0198
177	__	g__Escherichia_Shigella	0.5188	0.0099
178	g__Escherichia_Shigella	__	0.5188	0.0099
179	g__Cupriavidus	g__Mitochondria	0.521	0.0099
180	g__Mitochondria	g__Cupriavidus	0.521	0.0099
181	g__Alcaligenes	g__Helcococcus	0.5221	0.0297
182	g__Helcococcus	g__Alcaligenes	0.5221	0.0297
183	g__Brevundimonas	g__Psychrobacter	0.5257	0.0099
184	g__Chloroplast	g__Delftia	0.5257	0.0099
185	g__Delftia	g__Chloroplast	0.5257	0.0099
186	g__Psychrobacter	g__Brevundimonas	0.5257	0.0099
187	g__Coxiella	g__Paracoccus	0.5296	0.0099
188	g__Paracoccus	g__Coxiella	0.5296	0.0099
189	g__Moraxella	g__Psychrobacter	0.5442	0.0099
190	g__Psychrobacter	g__Moraxella	0.5442	0.0099
191	g__Alcaligenes	g__Sphingobacterium	0.5467	0.0099
192	g__Sphingobacterium	g__Alcaligenes	0.5467	0.0099
193	g__Fusobacterium	g__Jeotgalicoccus	0.5599	0.0198
194	g__Jeotgalicoccus	g__Fusobacterium	0.5599	0.0198
195	g__Rhodococcus	g__Spiroplasma	0.5658	0.0099
196	g__Spiroplasma	g__Rhodococcus	0.5658	0.0099
197	g__Escherichia_Shigella	g__Listeria	0.5915	0.0099
198	g__Listeria	g__Escherichia_Shigella	0.5915	0.0099
199	g__Alcaligenes	g__Fusobacterium	0.6062	0.0099
200	g__Fusobacterium	g__Alcaligenes	0.6062	0.0099
201	g__Alcaligenes	g__Moraxella	0.6306	0.0198
202	g__Moraxella	g__Alcaligenes	0.6306	0.0198
203	g__Psychrobacter	g__Sphingobacterium	0.6358	0.0099
204	g__Sphingobacterium	g__Psychrobacter	0.6358	0.0099
205	g__Moraxella	g__Rothia	0.6429	0.0099
206	g__Rothia	g__Moraxella	0.6429	0.0099
207	__	g__Listeria	0.6854	0.0099
208	g__Listeria	__	0.6854	0.0099
209	g__Fusobacterium	g__Helcococcus	0.7574	0.0099
210	g__Helcococcus	g__Fusobacterium	0.7574	0.0099
211	g__Enterococcus	g__Listeria	0.789	0.0099
212	g__Listeria	g__Enterococcus	0.789	0.0099
213	g__Cutibacterium	g__Rickettsia	0.8025	0.0099
214	g__Rickettsia	g__Cutibacterium	0.8025	0.0099
215	g__Cutibacterium	g__Francisella	0.8143	0.0099
216	g__Francisella	g__Cutibacterium	0.8143	0.0099
217	g__Alcaligenes	g__Psychrobacter	0.8684	0.0099
218	g__Psychrobacter	g__Alcaligenes	0.8684	0.0099
219	g__Francisella	g__Rickettsia	0.9012	0.0099
220	g__Rickettsia	g__Francisella	0.9012	0.0099

## Sheet: Table 5
Table S5: LEFSE LDA Score across different tissues
	Pvalues	FDR	Midgut	Ovary	Saliva	Salivary-gland	Zymo	LDAscore
g__Lactobacillus	2.84e-08	6.29e-07	0	0	0	0	285040	5.15
g__Listeria	2.86e-08	6.29e-07	0	0	0	0	216750	5.03
g__Enterococcus	6.38e-06	9.35e-05	0	0	32236	989.71	917460	5.66
g__Spiroplasma	1.53e-05	0.00016839	0	0	84832	0	0	4.63
g__Staphylococcus	2.63e-05	0.00023163	31062	1979.4	1213100	23753	623520	5.78
g__Rickettsia	5.51e-05	0.00040438	4766100	1627100	2307400	1030300	14846	6.38
g__Francisella	8.27e-05	0.00051987	3044000	7203100	1401400	6236100	11876	6.56
g__Escherichia_Shigella	0.00068219	0.003752	37457	3958.8	3393.3	17815	3132400	6.19
g__Cutibacterium	0.0025069	0.012256	467750	59382	281640	385000	0	5.37
g__Psychrobacter	0.0033832	0.012842	0	0	78045	0	0	4.59
g__Alcaligenes	0.0033832	0.012842	0	0	875470	0	0	5.64
g__Corynebacterium	0.0035025	0.012842	14617	0	72956	18804	0	4.56
g__Bacillus	0.0051477	0.016891	5481.5	3958.8	1165600	15835	1267800	5.8
__	0.0056772	0.016891	545400	552260	1187600	687850	3352100	6.15
g__Pseudomonas	0.0057583	0.016891	22839	11876	69562	24743	178150	4.92
g__Streptococcus	0.010039	0.027606	1827.2	5938.2	27146	2969.1	0	4.13
g__Paracoccus	0.036421	0.08033	0	0	10180	0	0	3.71
g__Moraxella	0.036514	0.08033	0	0	755010	0	0	5.58
g__Xanthomonas	0.036514	0.08033	0	0	11876	0	0	3.77
g__Sphingobacterium	0.036514	0.08033	0	0	16966	0	0	3.93
g__Rhodococcus	0.049696	0.10413	913.58	1979.4	20360	0	0	4.01
g__Brevibacterium	0.056677	0.11335	5481.5	0	79742	0	0	4.6
g__Candidatus_Midichloria	0.13593	0.26004	1021400	496830	86529	1519200	0	5.88
g__Flavobacterium	0.14895	0.27307	0	0	20360	989.71	0	4.01
g__Serratia	0.18217	0.32062	2740.7	0	8483.2	0	0	3.63
g__Mitochondria	0.26721	0.3718	9135.8	1979.4	0	8907.4	0	3.66
g__Chryseobacterium	0.2873	0.3718	0	0	1696.6	0	0	2.93
g__Clostridium_sensu_stricto_1	0.2873	0.3718	0	0	1696.6	0	0	2.93
g__Helcococcus	0.2873	0.3718	0	0	1696.6	0	0	2.93
g__Jeotgalicoccus	0.2873	0.3718	0	0	3393.3	0	0	3.23
g__Coxiella	0.2873	0.3718	0	0	1696.6	0	0	2.93
g__Anaerococcus	0.2873	0.3718	0	0	1696.6	0	0	2.93
g__Fusobacterium	0.2873	0.3718	0	0	132340	0	0	4.82
g__Finegoldia	0.2873	0.3718	0	0	3393.3	0	0	3.23
g__Cupriavidus	0.41466	0.52128	3654.3	0	0	4948.5	0	3.39
g__Methylobacterium_Methylorubrum	0.48053	0.58731	3654.3	0	1696.6	0	0	3.26
g__Acinetobacter	0.51291	0.60994	6395	0	30540	11876	0	4.18
g__Brachybacterium	0.59054	0.68378	4567.9	0	3393.3	2969.1	0	3.36
g__Chloroplast	0.62429	0.6918	1827.2	0	1696.6	0	0	2.96
g__Erysipelothrix	0.64464	0.6918	0	0	0	1979.4	0	3
g__Curvibacter	0.64464	0.6918	0	0	0	989.71	0	2.7
g__uncultured	0.6934	0.72642	913.58	0	0	0	0	2.66
g__Burkholderia_Caballeronia_Paraburkholderia	0.84428	0.86391	913.58	0	0	989.71	0	2.7
g__Stenotrophomonas	0.88425	0.88425	1827.2	29691	5089.9	2969.1	0	4.17

## Sheet: Table 6
Table S6: Network correlation summary in salivary glands
#	Taxon1	Taxon2	Correlation	P.Value
1	__	g__Acinetobacter	-0.6514	0.0495
2	__	g__Delftia	0.5164	0.0495
3	__	g__Helcococcus	0.6124	0.0495
4	__	g__Paracoccus	0.5909	0.0396
5	__	g__Sphingobacterium	0.5801	0.0495
6	g__Acidovorax	g__Brevundimonas	0.8392	0.0297
7	g__Acidovorax	g__Cupriavidus	0.8553	0.0198
8	g__Acidovorax	g__Flavobacterium	0.854	0.0198
9	g__Acinetobacter	__	-0.6514	0.0495
10	g__Acinetobacter	g__Alloiococcus	0.5059	0.0396
11	g__Acinetobacter	g__Bacillus	0.9757	0.0198
12	g__Acinetobacter	g__Chloroplast	-0.5074	0.0099
13	g__Acinetobacter	g__Coxiella	-0.3239	0.0396
14	g__Acinetobacter	g__Finegoldia	-0.5076	0.0099
15	g__Acinetobacter	g__Fusobacterium	-0.4566	0.0396
16	g__Acinetobacter	g__Helcococcus	-0.4573	0.0495
17	g__Acinetobacter	g__Jeotgalicoccus	-0.4301	0.0297
18	g__Acinetobacter	g__Methylobacterium_Methylorubrum	-0.4943	0.0297
19	g__Acinetobacter	g__Paracoccus	-0.5343	0.0099
20	g__Acinetobacter	g__Rhodococcus	-0.5162	0.0198
21	g__Acinetobacter	g__Serratia	-0.4761	0.0198
22	g__Acinetobacter	g__Sphingobacterium	-0.5045	0.0099
23	g__Acinetobacter	g__Staphylococcus	0.6117	0.0297
24	g__Acinetobacter	g__uncultured	-0.4163	0.0495
25	g__Alcaligenes	g__Brachybacterium	0.4817	0.0495
26	g__Alcaligenes	g__Candidatus_Midichloria	-0.4438	0.0198
27	g__Alcaligenes	g__Chloroplast	0.502	0.0396
28	g__Alcaligenes	g__Delftia	0.4289	0.0396
29	g__Alcaligenes	g__Finegoldia	0.5786	0.0297
30	g__Alcaligenes	g__Francisella	0.6794	0.0495
31	g__Alcaligenes	g__Fusobacterium	0.5398	0.0297
32	g__Alcaligenes	g__Helcococcus	0.5098	0.0396
33	g__Alcaligenes	g__Methylobacterium_Methylorubrum	0.5443	0.0495
34	g__Alcaligenes	g__Mitochondria	-0.497	0.0198
35	g__Alcaligenes	g__Moraxella	0.5595	0.0198
36	g__Alcaligenes	g__Paracoccus	0.5754	0.0099
37	g__Alcaligenes	g__Pseudomonas	-0.4179	0.0495
38	g__Alcaligenes	g__Rhodococcus	0.4828	0.0396
39	g__Alcaligenes	g__Rothia	0.4809	0.0297
40	g__Alcaligenes	g__Serratia	0.4261	0.0495
41	g__Alcaligenes	g__Sphingobacterium	0.5403	0.0198
42	g__Alcaligenes	g__Spiroplasma	0.4934	0.0297
43	g__Alcaligenes	g__Staphylococcus	-0.6236	0.0099
44	g__Alloiococcus	g__Acinetobacter	0.5059	0.0396
45	g__Alloiococcus	g__Brevibacterium	0.6331	0.0198
46	g__Alloiococcus	g__Burkholderia_Caballeronia_Paraburkholderia	0.5843	0.0396
47	g__Alloiococcus	g__Corynebacterium	-0.5617	0.0297
48	g__Alloiococcus	g__Streptococcus	0.5882	0.0297
49	g__Anaerococcus	g__Erysipelothrix	0.8935	0.0198
50	g__Anaerococcus	g__Stenotrophomonas	0.8983	0.0099
51	g__Bacillus	g__Acinetobacter	0.9757	0.0198
52	g__Bacillus	g__Chloroplast	-0.4694	0.0495
53	g__Bacillus	g__Finegoldia	-0.5229	0.0297
54	g__Bacillus	g__Helcococcus	-0.4548	0.0297
55	g__Bacillus	g__Methylobacterium_Methylorubrum	-0.5175	0.0099
56	g__Bacillus	g__Paracoccus	-0.5374	0.0198
57	g__Bacillus	g__Psychrobacter	-0.3978	0.0396
58	g__Bacillus	g__Rhodococcus	-0.5068	0.0099
59	g__Bacillus	g__Serratia	-0.4712	0.0297
60	g__Bacillus	g__Sphingobacterium	-0.4917	0.0099
61	g__Bacillus	g__Staphylococcus	0.5945	0.0396
62	g__Brachybacterium	g__Alcaligenes	0.4817	0.0495
63	g__Brachybacterium	g__Chryseobacterium	0.4056	0.0396
64	g__Brachybacterium	g__Coxiella	0.4474	0.0198
65	g__Brachybacterium	g__Delftia	0.4296	0.0099
66	g__Brachybacterium	g__Finegoldia	0.4663	0.0099
67	g__Brachybacterium	g__Fusobacterium	0.4437	0.0396
68	g__Brachybacterium	g__Helcococcus	0.449	0.0495
69	g__Brachybacterium	g__Lactococcus	0.4393	0.0495
70	g__Brachybacterium	g__Methylobacterium_Methylorubrum	0.4069	0.0396
71	g__Brachybacterium	g__Moraxella	0.4652	0.0396
72	g__Brachybacterium	g__Paracoccus	0.4858	0.0099
73	g__Brachybacterium	g__Psychrobacter	0.4487	0.0396
74	g__Brachybacterium	g__Rhodococcus	0.466	0.0396
75	g__Brachybacterium	g__Rothia	0.4232	0.0297
76	g__Brachybacterium	g__Serratia	0.4889	0.0198
77	g__Brachybacterium	g__Sphingobacterium	0.4582	0.0297
78	g__Brachybacterium	g__Spiroplasma	0.4588	0.0297
79	g__Brachybacterium	g__uncultured	0.4848	0.0198
80	g__Brevibacterium	g__Alloiococcus	0.6331	0.0198
81	g__Brevibacterium	g__Candidatus_Finniella	0.6083	0.0198
82	g__Brevibacterium	g__Cutibacterium	-0.515	0.0099
83	g__Brevibacterium	g__Pseudomonas	-0.4711	0.0396
84	g__Brevundimonas	g__Acidovorax	0.8392	0.0297
85	g__Brevundimonas	g__Cupriavidus	0.8396	0.0198
86	g__Brevundimonas	g__Enterococcus	0.5438	0.0495
87	g__Brevundimonas	g__Flavobacterium	0.8539	0.0396
88	g__Burkholderia_Caballeronia_Paraburkholderia	g__Alloiococcus	0.5843	0.0396
89	g__Burkholderia_Caballeronia_Paraburkholderia	g__Streptococcus	0.9159	0.0198
90	g__Candidatus_Finniella	g__Brevibacterium	0.6083	0.0198
91	g__Candidatus_Midichloria	g__Alcaligenes	-0.4438	0.0198
92	g__Candidatus_Midichloria	g__Rickettsia	0.8382	0.0099
93	g__Chloroplast	g__Acinetobacter	-0.5074	0.0099
94	g__Chloroplast	g__Alcaligenes	0.502	0.0396
95	g__Chloroplast	g__Bacillus	-0.4694	0.0495
96	g__Chloroplast	g__Coxiella	0.4499	0.0495
97	g__Chloroplast	g__Delftia	0.558	0.0099
98	g__Chloroplast	g__Finegoldia	0.5442	0.0396
99	g__Chloroplast	g__Francisella	0.6608	0.0297
100	g__Chloroplast	g__Fusobacterium	0.5687	0.0198
101	g__Chloroplast	g__Helcococcus	0.5686	0.0198
102	g__Chloroplast	g__Jeotgalicoccus	0.5127	0.0198
103	g__Chloroplast	g__Lactococcus	0.447	0.0396
104	g__Chloroplast	g__Listeria	0.4988	0.0396
105	g__Chloroplast	g__Methylobacterium_Methylorubrum	0.5902	0.0198
106	g__Chloroplast	g__Mitochondria	-0.4847	0.0297
107	g__Chloroplast	g__Moraxella	0.5709	0.0198
108	g__Chloroplast	g__Paracoccus	0.5327	0.0396
109	g__Chloroplast	g__Rhodococcus	0.5453	0.0396
110	g__Chloroplast	g__Serratia	0.5162	0.0297
111	g__Chloroplast	g__Sphingobacterium	0.5212	0.0099
112	g__Chloroplast	g__Staphylococcus	-0.6628	0.0099
113	g__Chloroplast	g__uncultured	0.568	0.0099
114	g__Chloroplast	g__Xanthomonas	0.4368	0.0396
115	g__Chryseobacterium	g__Brachybacterium	0.4056	0.0396
116	g__Chryseobacterium	g__Listeria	0.3293	0.0495
117	g__Chryseobacterium	g__Sphingobacterium	0.4499	0.0396
118	g__Chryseobacterium	g__Staphylococcus	-0.455	0.0396
119	g__Corynebacterium	g__Alloiococcus	-0.5617	0.0297
120	g__Corynebacterium	g__Coxiella	-0.3955	0.0396
121	g__Corynebacterium	g__Delftia	-0.4024	0.0396
122	g__Corynebacterium	g__Escherichia_Shigella	0.6461	0.0198
123	g__Corynebacterium	g__Fusobacterium	-0.4456	0.0297
124	g__Corynebacterium	g__Listeria	-0.4626	0.0495
125	g__Corynebacterium	g__Moraxella	-0.4763	0.0495
126	g__Corynebacterium	g__Pseudomonas	0.5949	0.0495
127	g__Corynebacterium	g__Rothia	-0.4379	0.0297
128	g__Corynebacterium	g__Spiroplasma	-0.4351	0.0495
129	g__Corynebacterium	g__Staphylococcus	0.6185	0.0495
130	g__Corynebacterium	g__uncultured	-0.4192	0.0495
131	g__Coxiella	g__Acinetobacter	-0.3239	0.0396
132	g__Coxiella	g__Brachybacterium	0.4474	0.0198
133	g__Coxiella	g__Chloroplast	0.4499	0.0495
134	g__Coxiella	g__Corynebacterium	-0.3955	0.0396
135	g__Coxiella	g__Delftia	0.4085	0.0198
136	g__Coxiella	g__Finegoldia	0.4345	0.0297
137	g__Coxiella	g__Francisella	0.5616	0.0396
138	g__Coxiella	g__Fusobacterium	0.4507	0.0198
139	g__Coxiella	g__Jeotgalicoccus	0.3742	0.0198
140	g__Coxiella	g__Listeria	0.4152	0.0396
141	g__Coxiella	g__Mitochondria	-0.4603	0.0099
142	g__Coxiella	g__Moraxella	0.5056	0.0495
143	g__Coxiella	g__Paracoccus	0.5194	0.0099
144	g__Coxiella	g__Pseudomonas	-0.3625	0.0495
145	g__Coxiella	g__Spiroplasma	0.3565	0.0099
146	g__Coxiella	g__Staphylococcus	-0.4821	0.0099
147	g__Coxiella	g__uncultured	0.5029	0.0495
148	g__Cupriavidus	g__Acidovorax	0.8553	0.0198
149	g__Cupriavidus	g__Brevundimonas	0.8396	0.0198
150	g__Cupriavidus	g__Enterococcus	0.5599	0.0297
151	g__Cupriavidus	g__Flavobacterium	0.8576	0.0099
152	g__Cutibacterium	g__Brevibacterium	-0.515	0.0099
153	g__Cutibacterium	g__Escherichia_Shigella	0.5715	0.0396
154	g__Cutibacterium	g__Pseudomonas	0.7532	0.0198
155	g__Delftia	__	0.5164	0.0495
156	g__Delftia	g__Alcaligenes	0.4289	0.0396
157	g__Delftia	g__Brachybacterium	0.4296	0.0099
158	g__Delftia	g__Chloroplast	0.558	0.0099
159	g__Delftia	g__Corynebacterium	-0.4024	0.0396
160	g__Delftia	g__Coxiella	0.4085	0.0198
161	g__Delftia	g__Finegoldia	0.499	0.0297
162	g__Delftia	g__Francisella	0.6874	0.0396
163	g__Delftia	g__Fusobacterium	0.5188	0.0297
164	g__Delftia	g__Helcococcus	0.5553	0.0099
165	g__Delftia	g__Jeotgalicoccus	0.5171	0.0297
166	g__Delftia	g__Lactococcus	0.4364	0.0396
167	g__Delftia	g__Listeria	0.4768	0.0099
168	g__Delftia	g__Methylobacterium_Methylorubrum	0.4949	0.0099
169	g__Delftia	g__Mitochondria	-0.5692	0.0198
170	g__Delftia	g__Moraxella	0.5461	0.0198
171	g__Delftia	g__Paracoccus	0.5165	0.0198
172	g__Delftia	g__Pseudomonas	-0.4193	0.0297
173	g__Delftia	g__Psychrobacter	0.4871	0.0099
174	g__Delftia	g__Rhodococcus	0.5133	0.0099
175	g__Delftia	g__Rothia	0.5332	0.0297
176	g__Delftia	g__Serratia	0.5369	0.0297
177	g__Delftia	g__Spiroplasma	0.4594	0.0099
178	g__Delftia	g__Staphylococcus	-0.6508	0.0099
179	g__Delftia	g__Xanthomonas	0.5094	0.0396
180	g__Enterococcus	g__Brevundimonas	0.5438	0.0495
181	g__Enterococcus	g__Cupriavidus	0.5599	0.0297
182	g__Enterococcus	g__Flavobacterium	0.6103	0.0099
183	g__Erysipelothrix	g__Anaerococcus	0.8935	0.0198
184	g__Erysipelothrix	g__Escherichia_Shigella	0.5142	0.0495
185	g__Erysipelothrix	g__Stenotrophomonas	0.9046	0.0396
186	g__Escherichia_Shigella	g__Corynebacterium	0.6461	0.0198
187	g__Escherichia_Shigella	g__Cutibacterium	0.5715	0.0396
188	g__Escherichia_Shigella	g__Erysipelothrix	0.5142	0.0495
189	g__Escherichia_Shigella	g__Mitochondria	0.4737	0.0495
190	g__Escherichia_Shigella	g__Moraxella	-0.396	0.0297
191	g__Escherichia_Shigella	g__Stenotrophomonas	0.6015	0.0198
192	g__Finegoldia	g__Acinetobacter	-0.5076	0.0099
193	g__Finegoldia	g__Alcaligenes	0.5786	0.0297
194	g__Finegoldia	g__Bacillus	-0.5229	0.0297
195	g__Finegoldia	g__Brachybacterium	0.4663	0.0099
196	g__Finegoldia	g__Chloroplast	0.5442	0.0396
197	g__Finegoldia	g__Coxiella	0.4345	0.0297
198	g__Finegoldia	g__Delftia	0.499	0.0297
199	g__Finegoldia	g__Francisella	0.6279	0.0495
200	g__Finegoldia	g__Fusobacterium	0.5243	0.0396
201	g__Finegoldia	g__Helcococcus	0.5917	0.0198
202	g__Finegoldia	g__Listeria	0.4987	0.0495
203	g__Finegoldia	g__Methylobacterium_Methylorubrum	0.5684	0.0198
204	g__Finegoldia	g__Mitochondria	-0.5245	0.0198
205	g__Finegoldia	g__Paracoccus	0.5281	0.0297
206	g__Finegoldia	g__Psychrobacter	0.4803	0.0099
207	g__Finegoldia	g__Rhodococcus	0.4897	0.0396
208	g__Finegoldia	g__Rothia	0.439	0.0297
209	g__Finegoldia	g__Sphingobacterium	0.5093	0.0099
210	g__Finegoldia	g__Staphylococcus	-0.5904	0.0099
211	g__Flavobacterium	g__Acidovorax	0.854	0.0198
212	g__Flavobacterium	g__Brevundimonas	0.8539	0.0396
213	g__Flavobacterium	g__Cupriavidus	0.8576	0.0099
214	g__Flavobacterium	g__Enterococcus	0.6103	0.0099
215	g__Francisella	g__Alcaligenes	0.6794	0.0495
216	g__Francisella	g__Chloroplast	0.6608	0.0297
217	g__Francisella	g__Coxiella	0.5616	0.0396
218	g__Francisella	g__Delftia	0.6874	0.0396
219	g__Francisella	g__Finegoldia	0.6279	0.0495
220	g__Francisella	g__Fusobacterium	0.707	0.0198
221	g__Francisella	g__Helcococcus	0.7116	0.0396
222	g__Francisella	g__Listeria	0.6331	0.0495
223	g__Francisella	g__Methylobacterium_Methylorubrum	0.7002	0.0297
224	g__Francisella	g__Moraxella	0.6614	0.0099
225	g__Francisella	g__Paracoccus	0.6957	0.0396
226	g__Francisella	g__Psychrobacter	0.5652	0.0297
227	g__Francisella	g__Rhodococcus	0.6871	0.0495
228	g__Francisella	g__Rothia	0.6433	0.0396
229	g__Francisella	g__Serratia	0.5777	0.0495
230	g__Francisella	g__Sphingobacterium	0.7041	0.0396
231	g__Francisella	g__Spiroplasma	0.6816	0.0396
232	g__Francisella	g__Staphylococcus	-0.7454	0.0495
233	g__Francisella	g__uncultured	0.714	0.0396
234	g__Fusobacterium	g__Acinetobacter	-0.4566	0.0396
235	g__Fusobacterium	g__Alcaligenes	0.5398	0.0297
236	g__Fusobacterium	g__Brachybacterium	0.4437	0.0396
237	g__Fusobacterium	g__Chloroplast	0.5687	0.0198
238	g__Fusobacterium	g__Corynebacterium	-0.4456	0.0297
239	g__Fusobacterium	g__Coxiella	0.4507	0.0198
240	g__Fusobacterium	g__Delftia	0.5188	0.0297
241	g__Fusobacterium	g__Finegoldia	0.5243	0.0396
242	g__Fusobacterium	g__Francisella	0.707	0.0198
243	g__Fusobacterium	g__Helcococcus	0.5235	0.0198
244	g__Fusobacterium	g__Lactococcus	0.4742	0.0297
245	g__Fusobacterium	g__Methylobacterium_Methylorubrum	0.5723	0.0099
246	g__Fusobacterium	g__Mitochondria	-0.4979	0.0198
247	g__Fusobacterium	g__Moraxella	0.5591	0.0396
248	g__Fusobacterium	g__Paracoccus	0.5301	0.0396
249	g__Fusobacterium	g__Pseudomonas	-0.463	0.0396
250	g__Fusobacterium	g__Psychrobacter	0.4836	0.0495
251	g__Fusobacterium	g__Rhodococcus	0.5334	0.0099
252	g__Fusobacterium	g__Rothia	0.5481	0.0198
253	g__Fusobacterium	g__Serratia	0.4666	0.0297
254	g__Fusobacterium	g__Sphingobacterium	0.4984	0.0495
255	g__Fusobacterium	g__Spiroplasma	0.4966	0.0495
256	g__Fusobacterium	g__Staphylococcus	-0.6705	0.0099
257	g__Fusobacterium	g__uncultured	0.5137	0.0198
258	g__Helcococcus	__	0.6124	0.0495
259	g__Helcococcus	g__Acinetobacter	-0.4573	0.0495
260	g__Helcococcus	g__Alcaligenes	0.5098	0.0396
261	g__Helcococcus	g__Bacillus	-0.4548	0.0297
262	g__Helcococcus	g__Brachybacterium	0.449	0.0495
263	g__Helcococcus	g__Chloroplast	0.5686	0.0198
264	g__Helcococcus	g__Delftia	0.5553	0.0099
265	g__Helcococcus	g__Finegoldia	0.5917	0.0198
266	g__Helcococcus	g__Francisella	0.7116	0.0396
267	g__Helcococcus	g__Fusobacterium	0.5235	0.0198
268	g__Helcococcus	g__Jeotgalicoccus	0.4671	0.0396
269	g__Helcococcus	g__Lactococcus	0.4601	0.0495
270	g__Helcococcus	g__Listeria	0.5031	0.0297
271	g__Helcococcus	g__Methylobacterium_Methylorubrum	0.5387	0.0198
272	g__Helcococcus	g__Mitochondria	-0.6229	0.0099
273	g__Helcococcus	g__Moraxella	0.5129	0.0396
274	g__Helcococcus	g__Paracoccus	0.5524	0.0297
275	g__Helcococcus	g__Psychrobacter	0.5037	0.0198
276	g__Helcococcus	g__Rhodococcus	0.5518	0.0495
277	g__Helcococcus	g__Rothia	0.5289	0.0396
278	g__Helcococcus	g__Serratia	0.5139	0.0198
279	g__Helcococcus	g__Sphingobacterium	0.4997	0.0495
280	g__Helcococcus	g__Staphylococcus	-0.6437	0.0099
281	g__Helcococcus	g__uncultured	0.4765	0.0495
282	g__Jeotgalicoccus	g__Acinetobacter	-0.4301	0.0297
283	g__Jeotgalicoccus	g__Chloroplast	0.5127	0.0198
284	g__Jeotgalicoccus	g__Coxiella	0.3742	0.0198
285	g__Jeotgalicoccus	g__Delftia	0.5171	0.0297
286	g__Jeotgalicoccus	g__Helcococcus	0.4671	0.0396
287	g__Jeotgalicoccus	g__Mitochondria	-0.4007	0.0297
288	g__Jeotgalicoccus	g__Paracoccus	0.5379	0.0297
289	g__Jeotgalicoccus	g__Pseudomonas	-0.4544	0.0396
290	g__Jeotgalicoccus	g__Rhodococcus	0.4673	0.0297
291	g__Jeotgalicoccus	g__Serratia	0.4564	0.0396
292	g__Jeotgalicoccus	g__Sphingobacterium	0.4756	0.0297
293	g__Jeotgalicoccus	g__Staphylococcus	-0.5304	0.0198
294	g__Lactococcus	g__Brachybacterium	0.4393	0.0495
295	g__Lactococcus	g__Chloroplast	0.447	0.0396
296	g__Lactococcus	g__Delftia	0.4364	0.0396
297	g__Lactococcus	g__Fusobacterium	0.4742	0.0297
298	g__Lactococcus	g__Helcococcus	0.4601	0.0495
299	g__Lactococcus	g__Listeria	0.5231	0.0198
300	g__Lactococcus	g__Mitochondria	-0.4708	0.0099
301	g__Lactococcus	g__Moraxella	0.4513	0.0495
302	g__Lactococcus	g__Paracoccus	0.4805	0.0396
303	g__Lactococcus	g__Rhodococcus	0.5099	0.0099
304	g__Lactococcus	g__Rothia	0.4651	0.0297
305	g__Lactococcus	g__Serratia	0.413	0.0396
306	g__Lactococcus	g__Sphingobacterium	0.4148	0.0396
307	g__Lactococcus	g__Staphylococcus	-0.6059	0.0099
308	g__Listeria	g__Chloroplast	0.4988	0.0396
309	g__Listeria	g__Chryseobacterium	0.3293	0.0495
310	g__Listeria	g__Corynebacterium	-0.4626	0.0495
311	g__Listeria	g__Coxiella	0.4152	0.0396
312	g__Listeria	g__Delftia	0.4768	0.0099
313	g__Listeria	g__Finegoldia	0.4987	0.0495
314	g__Listeria	g__Francisella	0.6331	0.0495
315	g__Listeria	g__Helcococcus	0.5031	0.0297
316	g__Listeria	g__Lactococcus	0.5231	0.0198
317	g__Listeria	g__Methylobacterium_Methylorubrum	0.5751	0.0198
318	g__Listeria	g__Mitochondria	-0.4258	0.0198
319	g__Listeria	g__Moraxella	0.4713	0.0198
320	g__Listeria	g__Paracoccus	0.5184	0.0297
321	g__Listeria	g__Pseudomonas	-0.4054	0.0495
322	g__Listeria	g__Psychrobacter	0.3895	0.0297
323	g__Listeria	g__Rhodococcus	0.4786	0.0099
324	g__Listeria	g__Rothia	0.5322	0.0297
325	g__Listeria	g__Sphingobacterium	0.5008	0.0099
326	g__Listeria	g__Spiroplasma	0.4918	0.0297
327	g__Listeria	g__Staphylococcus	-0.7007	0.0099
328	g__Methylobacterium_Methylorubrum	g__Acinetobacter	-0.4943	0.0297
329	g__Methylobacterium_Methylorubrum	g__Alcaligenes	0.5443	0.0495
330	g__Methylobacterium_Methylorubrum	g__Bacillus	-0.5175	0.0099
331	g__Methylobacterium_Methylorubrum	g__Brachybacterium	0.4069	0.0396
332	g__Methylobacterium_Methylorubrum	g__Chloroplast	0.5902	0.0198
333	g__Methylobacterium_Methylorubrum	g__Delftia	0.4949	0.0099
334	g__Methylobacterium_Methylorubrum	g__Finegoldia	0.5684	0.0198
335	g__Methylobacterium_Methylorubrum	g__Francisella	0.7002	0.0297
336	g__Methylobacterium_Methylorubrum	g__Fusobacterium	0.5723	0.0099
337	g__Methylobacterium_Methylorubrum	g__Helcococcus	0.5387	0.0198
338	g__Methylobacterium_Methylorubrum	g__Listeria	0.5751	0.0198
339	g__Methylobacterium_Methylorubrum	g__Mitochondria	-0.5572	0.0198
340	g__Methylobacterium_Methylorubrum	g__Moraxella	0.5174	0.0297
341	g__Methylobacterium_Methylorubrum	g__Paracoccus	0.5864	0.0099
342	g__Methylobacterium_Methylorubrum	g__Psychrobacter	0.474	0.0495
343	g__Methylobacterium_Methylorubrum	g__Rhodococcus	0.5377	0.0099
344	g__Methylobacterium_Methylorubrum	g__Rothia	0.5603	0.0198
345	g__Methylobacterium_Methylorubrum	g__Serratia	0.4948	0.0297
346	g__Methylobacterium_Methylorubrum	g__Sphingobacterium	0.5331	0.0198
347	g__Methylobacterium_Methylorubrum	g__Spiroplasma	0.498	0.0297
348	g__Methylobacterium_Methylorubrum	g__Staphylococcus	-0.6744	0.0099
349	g__Mitochondria	g__Alcaligenes	-0.497	0.0198
350	g__Mitochondria	g__Chloroplast	-0.4847	0.0297
351	g__Mitochondria	g__Coxiella	-0.4603	0.0099
352	g__Mitochondria	g__Delftia	-0.5692	0.0198
353	g__Mitochondria	g__Escherichia_Shigella	0.4737	0.0495
354	g__Mitochondria	g__Finegoldia	-0.5245	0.0198
355	g__Mitochondria	g__Fusobacterium	-0.4979	0.0198
356	g__Mitochondria	g__Helcococcus	-0.6229	0.0099
357	g__Mitochondria	g__Jeotgalicoccus	-0.4007	0.0297
358	g__Mitochondria	g__Lactococcus	-0.4708	0.0099
359	g__Mitochondria	g__Listeria	-0.4258	0.0198
360	g__Mitochondria	g__Methylobacterium_Methylorubrum	-0.5572	0.0198
361	g__Mitochondria	g__Moraxella	-0.5144	0.0495
362	g__Mitochondria	g__Paracoccus	-0.5572	0.0099
363	g__Mitochondria	g__Psychrobacter	-0.4856	0.0297
364	g__Mitochondria	g__Rothia	-0.5545	0.0198
365	g__Mitochondria	g__Serratia	-0.5367	0.0198
366	g__Mitochondria	g__Sphingobacterium	-0.4616	0.0297
367	g__Mitochondria	g__Spiroplasma	-0.4838	0.0198
368	g__Mitochondria	g__Staphylococcus	0.6197	0.0396
369	g__Mitochondria	g__Streptococcus	-0.4804	0.0198
370	g__Mitochondria	g__Xanthomonas	-0.482	0.0297
371	g__Moraxella	g__Alcaligenes	0.5595	0.0198
372	g__Moraxella	g__Brachybacterium	0.4652	0.0396
373	g__Moraxella	g__Chloroplast	0.5709	0.0198
374	g__Moraxella	g__Corynebacterium	-0.4763	0.0495
375	g__Moraxella	g__Coxiella	0.5056	0.0495
376	g__Moraxella	g__Delftia	0.5461	0.0198
377	g__Moraxella	g__Escherichia_Shigella	-0.396	0.0297
378	g__Moraxella	g__Francisella	0.6614	0.0099
379	g__Moraxella	g__Fusobacterium	0.5591	0.0396
380	g__Moraxella	g__Helcococcus	0.5129	0.0396
381	g__Moraxella	g__Lactococcus	0.4513	0.0495
382	g__Moraxella	g__Listeria	0.4713	0.0198
383	g__Moraxella	g__Methylobacterium_Methylorubrum	0.5174	0.0297
384	g__Moraxella	g__Mitochondria	-0.5144	0.0495
385	g__Moraxella	g__Paracoccus	0.5968	0.0099
386	g__Moraxella	g__Pseudomonas	-0.5488	0.0297
387	g__Moraxella	g__Psychrobacter	0.4626	0.0099
388	g__Moraxella	g__Rothia	0.4921	0.0396
389	g__Moraxella	g__Serratia	0.4915	0.0396
390	g__Moraxella	g__Sphingobacterium	0.512	0.0099
391	g__Moraxella	g__Spiroplasma	0.4574	0.0297
392	g__Moraxella	g__Staphylococcus	-0.6196	0.0099
393	g__Moraxella	g__uncultured	0.4733	0.0396
394	g__Moraxella	g__Xanthomonas	0.4781	0.0495
395	g__Paracoccus	__	0.5909	0.0396
396	g__Paracoccus	g__Acinetobacter	-0.5343	0.0099
397	g__Paracoccus	g__Alcaligenes	0.5754	0.0099
398	g__Paracoccus	g__Bacillus	-0.5374	0.0198
399	g__Paracoccus	g__Brachybacterium	0.4858	0.0099
400	g__Paracoccus	g__Chloroplast	0.5327	0.0396
401	g__Paracoccus	g__Coxiella	0.5194	0.0099
402	g__Paracoccus	g__Delftia	0.5165	0.0198
403	g__Paracoccus	g__Finegoldia	0.5281	0.0297
404	g__Paracoccus	g__Francisella	0.6957	0.0396
405	g__Paracoccus	g__Fusobacterium	0.5301	0.0396
406	g__Paracoccus	g__Helcococcus	0.5524	0.0297
407	g__Paracoccus	g__Jeotgalicoccus	0.5379	0.0297
408	g__Paracoccus	g__Lactococcus	0.4805	0.0396
409	g__Paracoccus	g__Listeria	0.5184	0.0297
410	g__Paracoccus	g__Methylobacterium_Methylorubrum	0.5864	0.0099
411	g__Paracoccus	g__Mitochondria	-0.5572	0.0099
412	g__Paracoccus	g__Moraxella	0.5968	0.0099
413	g__Paracoccus	g__Pseudomonas	-0.4049	0.0297
414	g__Paracoccus	g__Psychrobacter	0.5047	0.0099
415	g__Paracoccus	g__Rhodococcus	0.5957	0.0099
416	g__Paracoccus	g__Rothia	0.4971	0.0198
417	g__Paracoccus	g__Serratia	0.5244	0.0198
418	g__Paracoccus	g__Sphingobacterium	0.5729	0.0198
419	g__Paracoccus	g__Spiroplasma	0.4596	0.0297
420	g__Paracoccus	g__Staphylococcus	-0.6795	0.0099
421	g__Pseudomonas	g__Alcaligenes	-0.4179	0.0495
422	g__Pseudomonas	g__Brevibacterium	-0.4711	0.0396
423	g__Pseudomonas	g__Corynebacterium	0.5949	0.0495
424	g__Pseudomonas	g__Coxiella	-0.3625	0.0495
425	g__Pseudomonas	g__Cutibacterium	0.7532	0.0198
426	g__Pseudomonas	g__Delftia	-0.4193	0.0297
427	g__Pseudomonas	g__Fusobacterium	-0.463	0.0396
428	g__Pseudomonas	g__Jeotgalicoccus	-0.4544	0.0396
429	g__Pseudomonas	g__Listeria	-0.4054	0.0495
430	g__Pseudomonas	g__Moraxella	-0.5488	0.0297
431	g__Pseudomonas	g__Paracoccus	-0.4049	0.0297
432	g__Pseudomonas	g__Rhodococcus	-0.4955	0.0099
433	g__Pseudomonas	g__Spiroplasma	-0.4853	0.0198
434	g__Pseudomonas	g__Staphylococcus	0.5867	0.0396
435	g__Psychrobacter	g__Bacillus	-0.3978	0.0396
436	g__Psychrobacter	g__Brachybacterium	0.4487	0.0396
437	g__Psychrobacter	g__Delftia	0.4871	0.0099
438	g__Psychrobacter	g__Finegoldia	0.4803	0.0099
439	g__Psychrobacter	g__Francisella	0.5652	0.0297
440	g__Psychrobacter	g__Fusobacterium	0.4836	0.0495
441	g__Psychrobacter	g__Helcococcus	0.5037	0.0198
442	g__Psychrobacter	g__Listeria	0.3895	0.0297
443	g__Psychrobacter	g__Methylobacterium_Methylorubrum	0.474	0.0495
444	g__Psychrobacter	g__Mitochondria	-0.4856	0.0297
445	g__Psychrobacter	g__Moraxella	0.4626	0.0099
446	g__Psychrobacter	g__Paracoccus	0.5047	0.0099
447	g__Psychrobacter	g__Rhodococcus	0.3843	0.0495
448	g__Psychrobacter	g__Rothia	0.4534	0.0396
449	g__Psychrobacter	g__Staphylococcus	-0.5158	0.0099
450	g__Psychrobacter	g__uncultured	0.3731	0.0198
451	g__Rhodococcus	g__Acinetobacter	-0.5162	0.0198
452	g__Rhodococcus	g__Alcaligenes	0.4828	0.0396
453	g__Rhodococcus	g__Bacillus	-0.5068	0.0099
454	g__Rhodococcus	g__Brachybacterium	0.466	0.0396
455	g__Rhodococcus	g__Chloroplast	0.5453	0.0396
456	g__Rhodococcus	g__Delftia	0.5133	0.0099
457	g__Rhodococcus	g__Finegoldia	0.4897	0.0396
458	g__Rhodococcus	g__Francisella	0.6871	0.0495
459	g__Rhodococcus	g__Fusobacterium	0.5334	0.0099
460	g__Rhodococcus	g__Helcococcus	0.5518	0.0495
461	g__Rhodococcus	g__Jeotgalicoccus	0.4673	0.0297
462	g__Rhodococcus	g__Lactococcus	0.5099	0.0099
463	g__Rhodococcus	g__Listeria	0.4786	0.0099
464	g__Rhodococcus	g__Methylobacterium_Methylorubrum	0.5377	0.0099
465	g__Rhodococcus	g__Paracoccus	0.5957	0.0099
466	g__Rhodococcus	g__Pseudomonas	-0.4955	0.0099
467	g__Rhodococcus	g__Psychrobacter	0.3843	0.0495
468	g__Rhodococcus	g__Serratia	0.4632	0.0396
469	g__Rhodococcus	g__Sphingobacterium	0.5114	0.0099
470	g__Rhodococcus	g__Staphylococcus	-0.6262	0.0099
471	g__Rhodococcus	g__uncultured	0.4942	0.0099
472	g__Rhodococcus	g__Xanthomonas	0.4625	0.0495
473	g__Rickettsia	g__Candidatus_Midichloria	0.8382	0.0099
474	g__Rothia	g__Alcaligenes	0.4809	0.0297
475	g__Rothia	g__Brachybacterium	0.4232	0.0297
476	g__Rothia	g__Corynebacterium	-0.4379	0.0297
477	g__Rothia	g__Delftia	0.5332	0.0297
478	g__Rothia	g__Finegoldia	0.439	0.0297
479	g__Rothia	g__Francisella	0.6433	0.0396
480	g__Rothia	g__Fusobacterium	0.5481	0.0198
481	g__Rothia	g__Helcococcus	0.5289	0.0396
482	g__Rothia	g__Lactococcus	0.4651	0.0297
483	g__Rothia	g__Listeria	0.5322	0.0297
484	g__Rothia	g__Methylobacterium_Methylorubrum	0.5603	0.0198
485	g__Rothia	g__Mitochondria	-0.5545	0.0198
486	g__Rothia	g__Moraxella	0.4921	0.0396
487	g__Rothia	g__Paracoccus	0.4971	0.0198
488	g__Rothia	g__Psychrobacter	0.4534	0.0396
489	g__Rothia	g__Serratia	0.501	0.0198
490	g__Rothia	g__Spiroplasma	0.4856	0.0495
491	g__Rothia	g__Staphylococcus	-0.6607	0.0099
492	g__Rothia	g__uncultured	0.4603	0.0495
493	g__Serratia	g__Acinetobacter	-0.4761	0.0198
494	g__Serratia	g__Alcaligenes	0.4261	0.0495
495	g__Serratia	g__Bacillus	-0.4712	0.0297
496	g__Serratia	g__Brachybacterium	0.4889	0.0198
497	g__Serratia	g__Chloroplast	0.5162	0.0297
498	g__Serratia	g__Delftia	0.5369	0.0297
499	g__Serratia	g__Francisella	0.5777	0.0495
500	g__Serratia	g__Fusobacterium	0.4666	0.0297
501	g__Serratia	g__Helcococcus	0.5139	0.0198
502	g__Serratia	g__Jeotgalicoccus	0.4564	0.0396
503	g__Serratia	g__Lactococcus	0.413	0.0396
504	g__Serratia	g__Methylobacterium_Methylorubrum	0.4948	0.0297
505	g__Serratia	g__Mitochondria	-0.5367	0.0198
506	g__Serratia	g__Moraxella	0.4915	0.0396
507	g__Serratia	g__Paracoccus	0.5244	0.0198
508	g__Serratia	g__Rhodococcus	0.4632	0.0396
509	g__Serratia	g__Rothia	0.501	0.0198
510	g__Serratia	g__Spiroplasma	0.4576	0.0396
511	g__Serratia	g__Staphylococcus	-0.5997	0.0099
512	g__Serratia	g__uncultured	0.5398	0.0396
513	g__Sphingobacterium	__	0.5801	0.0495
514	g__Sphingobacterium	g__Acinetobacter	-0.5045	0.0099
515	g__Sphingobacterium	g__Alcaligenes	0.5403	0.0198
516	g__Sphingobacterium	g__Bacillus	-0.4917	0.0099
517	g__Sphingobacterium	g__Brachybacterium	0.4582	0.0297
518	g__Sphingobacterium	g__Chloroplast	0.5212	0.0099
519	g__Sphingobacterium	g__Chryseobacterium	0.4499	0.0396
520	g__Sphingobacterium	g__Finegoldia	0.5093	0.0099
521	g__Sphingobacterium	g__Francisella	0.7041	0.0396
522	g__Sphingobacterium	g__Fusobacterium	0.4984	0.0495
523	g__Sphingobacterium	g__Helcococcus	0.4997	0.0495
524	g__Sphingobacterium	g__Jeotgalicoccus	0.4756	0.0297
525	g__Sphingobacterium	g__Lactococcus	0.4148	0.0396
526	g__Sphingobacterium	g__Listeria	0.5008	0.0099
527	g__Sphingobacterium	g__Methylobacterium_Methylorubrum	0.5331	0.0198
528	g__Sphingobacterium	g__Mitochondria	-0.4616	0.0297
529	g__Sphingobacterium	g__Moraxella	0.512	0.0099
530	g__Sphingobacterium	g__Paracoccus	0.5729	0.0198
531	g__Sphingobacterium	g__Rhodococcus	0.5114	0.0099
532	g__Sphingobacterium	g__Staphylococcus	-0.6117	0.0099
533	g__Sphingobacterium	g__uncultured	0.5467	0.0099
534	g__Sphingobacterium	g__Xanthomonas	0.4142	0.0396
535	g__Spiroplasma	g__Alcaligenes	0.4934	0.0297
536	g__Spiroplasma	g__Brachybacterium	0.4588	0.0297
537	g__Spiroplasma	g__Corynebacterium	-0.4351	0.0495
538	g__Spiroplasma	g__Coxiella	0.3565	0.0099
539	g__Spiroplasma	g__Delftia	0.4594	0.0099
540	g__Spiroplasma	g__Francisella	0.6816	0.0396
541	g__Spiroplasma	g__Fusobacterium	0.4966	0.0495
542	g__Spiroplasma	g__Listeria	0.4918	0.0297
543	g__Spiroplasma	g__Methylobacterium_Methylorubrum	0.498	0.0297
544	g__Spiroplasma	g__Mitochondria	-0.4838	0.0198
545	g__Spiroplasma	g__Moraxella	0.4574	0.0297
546	g__Spiroplasma	g__Paracoccus	0.4596	0.0297
547	g__Spiroplasma	g__Pseudomonas	-0.4853	0.0198
548	g__Spiroplasma	g__Rothia	0.4856	0.0495
549	g__Spiroplasma	g__Serratia	0.4576	0.0396
550	g__Spiroplasma	g__Staphylococcus	-0.6204	0.0198
551	g__Spiroplasma	g__uncultured	0.4297	0.0396
552	g__Staphylococcus	g__Acinetobacter	0.6117	0.0297
553	g__Staphylococcus	g__Alcaligenes	-0.6236	0.0099
554	g__Staphylococcus	g__Bacillus	0.5945	0.0396
555	g__Staphylococcus	g__Chloroplast	-0.6628	0.0099
556	g__Staphylococcus	g__Chryseobacterium	-0.455	0.0396
557	g__Staphylococcus	g__Corynebacterium	0.6185	0.0495
558	g__Staphylococcus	g__Coxiella	-0.4821	0.0099
559	g__Staphylococcus	g__Delftia	-0.6508	0.0099
560	g__Staphylococcus	g__Finegoldia	-0.5904	0.0099
561	g__Staphylococcus	g__Francisella	-0.7454	0.0495
562	g__Staphylococcus	g__Fusobacterium	-0.6705	0.0099
563	g__Staphylococcus	g__Helcococcus	-0.6437	0.0099
564	g__Staphylococcus	g__Jeotgalicoccus	-0.5304	0.0198
565	g__Staphylococcus	g__Lactococcus	-0.6059	0.0099
566	g__Staphylococcus	g__Listeria	-0.7007	0.0099
567	g__Staphylococcus	g__Methylobacterium_Methylorubrum	-0.6744	0.0099
568	g__Staphylococcus	g__Mitochondria	0.6197	0.0396
569	g__Staphylococcus	g__Moraxella	-0.6196	0.0099
570	g__Staphylococcus	g__Paracoccus	-0.6795	0.0099
571	g__Staphylococcus	g__Pseudomonas	0.5867	0.0396
572	g__Staphylococcus	g__Psychrobacter	-0.5158	0.0099
573	g__Staphylococcus	g__Rhodococcus	-0.6262	0.0099
574	g__Staphylococcus	g__Rothia	-0.6607	0.0099
575	g__Staphylococcus	g__Serratia	-0.5997	0.0099
576	g__Staphylococcus	g__Sphingobacterium	-0.6117	0.0099
577	g__Staphylococcus	g__Spiroplasma	-0.6204	0.0198
578	g__Staphylococcus	g__uncultured	-0.6119	0.0099
579	g__Staphylococcus	g__Xanthomonas	-0.5753	0.0099
580	g__Stenotrophomonas	g__Anaerococcus	0.8983	0.0099
581	g__Stenotrophomonas	g__Erysipelothrix	0.9046	0.0396
582	g__Stenotrophomonas	g__Escherichia_Shigella	0.6015	0.0198
583	g__Streptococcus	g__Alloiococcus	0.5882	0.0297
584	g__Streptococcus	g__Burkholderia_Caballeronia_Paraburkholderia	0.9159	0.0198
585	g__Streptococcus	g__Mitochondria	-0.4804	0.0198
586	g__uncultured	g__Acinetobacter	-0.4163	0.0495
587	g__uncultured	g__Brachybacterium	0.4848	0.0198
588	g__uncultured	g__Chloroplast	0.568	0.0099
589	g__uncultured	g__Corynebacterium	-0.4192	0.0495
590	g__uncultured	g__Coxiella	0.5029	0.0495
591	g__uncultured	g__Francisella	0.714	0.0396
592	g__uncultured	g__Fusobacterium	0.5137	0.0198
593	g__uncultured	g__Helcococcus	0.4765	0.0495
594	g__uncultured	g__Moraxella	0.4733	0.0396
595	g__uncultured	g__Psychrobacter	0.3731	0.0198
596	g__uncultured	g__Rhodococcus	0.4942	0.0099
597	g__uncultured	g__Rothia	0.4603	0.0495
598	g__uncultured	g__Serratia	0.5398	0.0396
599	g__uncultured	g__Sphingobacterium	0.5467	0.0099
600	g__uncultured	g__Spiroplasma	0.4297	0.0396
601	g__uncultured	g__Staphylococcus	-0.6119	0.0099
602	g__Xanthomonas	g__Chloroplast	0.4368	0.0396
603	g__Xanthomonas	g__Delftia	0.5094	0.0396
604	g__Xanthomonas	g__Mitochondria	-0.482	0.0297
605	g__Xanthomonas	g__Moraxella	0.4781	0.0495
606	g__Xanthomonas	g__Rhodococcus	0.4625	0.0495
607	g__Xanthomonas	g__Sphingobacterium	0.4142	0.0396
608	g__Xanthomonas	g__Staphylococcus	-0.5753	0.0099

## Sheet: Table 7
Table S7: Network correlation summary in midguts
#	Taxon1	Taxon2	Correlation	P.Value
1	__	g__Escherichia_Shigella	0.595	0.0495
2	g__Acinetobacter	g__Jeotgalicoccus	0.4611	0.0495
3	g__Alloiococcus	g__Chryseobacterium	0.8718	0.0198
4	g__Bacillus	g__Francisella	-0.7704	0.0099
5	g__Bacillus	g__Mitochondria	0.715	0.0099
6	g__Brachybacterium	g__Serratia	0.6504	0.0198
7	g__Brevibacterium	g__Candidatus_Midichloria	-0.8006	0.0099
8	g__Brevibacterium	g__Serratia	0.6427	0.0297
9	g__Brevundimonas	g__Staphylococcus	-0.4174	0.0495
10	g__Brevundimonas	g__Stenotrophomonas	0.7254	0.0099
11	g__Burkholderia_Caballeronia_Paraburkholderia	g__Lactococcus	0.6587	0.0396
12	g__Burkholderia_Caballeronia_Paraburkholderia	g__Stenotrophomonas	0.6218	0.0396
13	g__Candidatus_Midichloria	g__Brevibacterium	-0.8006	0.0099
14	g__Chloroplast	g__Delftia	0.9424	0.0099
15	g__Chloroplast	g__Serratia	0.6631	0.0495
16	g__Chryseobacterium	g__Alloiococcus	0.8718	0.0198
17	g__Corynebacterium	g__Cutibacterium	0.648	0.0297
18	g__Corynebacterium	g__Streptococcus	0.4399	0.0495
19	g__Cupriavidus	g__Mitochondria	0.488	0.0396
20	g__Cupriavidus	g__uncultured	0.5469	0.0198
21	g__Cutibacterium	g__Corynebacterium	0.648	0.0297
22	g__Cutibacterium	g__Francisella	0.7279	0.0495
23	g__Cutibacterium	g__Jeotgalicoccus	0.6144	0.0297
24	g__Cutibacterium	g__Mitochondria	-0.7044	0.0297
25	g__Delftia	g__Chloroplast	0.9424	0.0099
26	g__Delftia	g__Serratia	0.6508	0.0099
27	g__Escherichia_Shigella	__	0.595	0.0495
28	g__Flavobacterium	g__uncultured	0.8783	0.0099
29	g__Francisella	g__Bacillus	-0.7704	0.0099
30	g__Francisella	g__Cutibacterium	0.7279	0.0495
31	g__Francisella	g__Mitochondria	-0.7996	0.0099
32	g__Jeotgalicoccus	g__Acinetobacter	0.4611	0.0495
33	g__Jeotgalicoccus	g__Cutibacterium	0.6144	0.0297
34	g__Lactococcus	g__Burkholderia_Caballeronia_Paraburkholderia	0.6587	0.0396
35	g__Lactococcus	g__Mitochondria	-0.442	0.0495
36	g__Lactococcus	g__Pseudomonas	-0.6867	0.0297
37	g__Methylobacterium_Methylorubrum	g__Serratia	0.6197	0.0396
38	g__Mitochondria	g__Bacillus	0.715	0.0099
39	g__Mitochondria	g__Cupriavidus	0.488	0.0396
40	g__Mitochondria	g__Cutibacterium	-0.7044	0.0297
41	g__Mitochondria	g__Francisella	-0.7996	0.0099
42	g__Mitochondria	g__Lactococcus	-0.442	0.0495
43	g__Mitochondria	g__Paracoccus	-0.3698	0.0495
44	g__Paracoccus	g__Mitochondria	-0.3698	0.0495
45	g__Pseudomonas	g__Lactococcus	-0.6867	0.0297
46	g__Serratia	g__Brachybacterium	0.6504	0.0198
47	g__Serratia	g__Brevibacterium	0.6427	0.0297
48	g__Serratia	g__Chloroplast	0.6631	0.0495
49	g__Serratia	g__Delftia	0.6508	0.0099
50	g__Serratia	g__Methylobacterium_Methylorubrum	0.6197	0.0396
51	g__Staphylococcus	g__Brevundimonas	-0.4174	0.0495
52	g__Stenotrophomonas	g__Brevundimonas	0.7254	0.0099
53	g__Stenotrophomonas	g__Burkholderia_Caballeronia_Paraburkholderia	0.6218	0.0396
54	g__Streptococcus	g__Corynebacterium	0.4399	0.0495
55	g__uncultured	g__Cupriavidus	0.5469	0.0198
56	g__uncultured	g__Flavobacterium	0.8783	0.0099

## Sheet: Table 8
Table S8: Clusters of Orthologs Genes (COG) functional categories based on KEGG Orthology (KO) database
COG Category	AM-1	AM-2	AM-3	AM-4	AM-5	AM-6	AM-13	AM-14	AM-16	AM-17	AM-18	AM-25	AM-26	AM-27	AM-28	AM-29	AM-30	AM-34	AM-35	AM-36	AM-40	AM-41	AM-42	AM-10	AM-11	AM-12	AM-7	AM-8	AM-9	AM-32	AM-33	AM-37	AM-38	AM-39	AM-19	AM-20	AM-21	AM-22	AM-23	AM-24
Translation ribosomal structure and biogenesis	3369.76	2034.52	6682.21	5262.54	6856.75	10021.3	7713.28	7690.84	8234.17	8353.82	8931.08	9536.66	3764.95	9699.56	6916.54	5475.11	4450.38	6361.74	3254.78	5395.52	7989.2	7077.06	10467.7	6477.62	4404.52	2093.8	5891.28	4176.51	3252.2	4046.8	2435.39	4472.54	5817.52	4572.08	11652.2	9000.64	5779.39	6681.18	5875.16	8053.25
Nucleotide transport and metabolism	3910.52	2125.31	7148.01	4774.92	6375.35	8880.85	8095.14	8240.54	7245.8	9907.9	8734.54	10523.1	3790.78	9923.04	5917.2	4630.53	4076.16	6476.3	3407.91	5555.57	7435.66	6147.84	9460.15	6590.79	4591.2	2144.8	6710.26	4820.92	3701.08	4258.57	2453.11	3893.38	4942.52	4019.77	13050.2	9905.45	6483.62	6323.31	5495.6	7528.11
Lipid transport and metabolism	2401.06	1415.11	4567.84	3408.4	4559.64	6627.9	5277.09	5293.62	5243.2	6107.02	5884.74	6738.58	2483.6	6423.4	4375.3	3436.64	2843.28	4260.7	2317.53	3652.46	5150.94	4474.11	6710.36	4767.69	3352.97	1637.16	6167.77	4936.02	3623.46	2741.46	1649.6	2893.99	3681.65	2902.64	8192.8	6258.45	4064.91	4354.07	3807.04	5206.23
Cell wall membrane envelope biogenesis	2275.96	1386.61	4596.88	3346.28	4305.83	6025.69	5253.86	5289.02	5255.54	5425.97	5679.06	6505.88	2671.71	6960.17	4428.67	3538.81	2987.01	4552.98	2459.54	3926.18	5429.05	4619.9	6999.63	4508.75	3075.65	1470.32	4264.07	3097.08	2397.2	2974.64	1761.87	2955.31	3788.54	3006.17	8066.6	6271.28	4006.61	4604.71	4000.81	5489.6
Coenzyme transport and metabolism	2753.63	1428.05	4852.23	3140.05	4382.64	6204.79	5509.23	5602.13	4669.79	7128.83	5723.28	7245.16	2444.78	6390.62	3783.45	2927.48	2585.66	4205.51	2260.12	3612.82	4750.28	3887.6	6019.04	4386.6	3079.17	1425.68	4907.02	3592.34	2720.58	2763.38	1601.29	2490.33	3140.97	2545.92	8944.25	6719.23	4456	4081.72	3523.47	4835.76
Replication recombination and repair	2332.92	1358.24	4430.55	3325.4	4410.28	6404.79	5090.88	5103.79	5141.77	5892.45	5750.13	6454.09	2423.11	6258.76	4284.11	3374.31	2788.58	4125.74	2180.8	3526.53	5042.57	4393.75	6555.56	4237.36	2909.5	1379.55	4119.03	2963.74	2281.26	2651.29	1590.97	2804.84	3599.49	2841.49	7878.15	6030.95	3900.85	4284.15	3730.45	5125.09
Posttranslational modification protein turnover chaperones	2167.33	1280.57	4128.48	3164.39	4195.3	6141.48	4760.18	4756.63	4894.12	5445.59	5467.36	6004.25	2249.54	5806.54	4082.86	3206.3	2630.19	3864.41	2139.28	3322.51	4740.91	4175.54	6206.37	4029.74	2773.31	1323.52	4243.64	3160.5	2394.23	2481.98	1512.51	2714	3425.56	2697.21	7318.8	5593.98	3623.67	3999.39	3498.98	4800.6
Defense mechanisms	2166.78	1182.81	4290.68	2676.85	3573.82	4714.99	4810.49	4899.74	4098.23	4971.03	4431.47	5976.24	2461.38	6512.8	3468.85	2770.07	2477.68	4153.16	2199.33	3608.1	4614.65	3648.51	5776.69	3921.42	2670.35	1234.06	3165.48	2092.21	1692.02	2792.18	1578.35	2268.73	2980	2417	7629.9	5906.64	3773.19	3970.72	3422.49	4685.27
Amino acid transport and metabolism	2494.27	1261.2	4195.23	2614.56	3862.38	5560.68	4761.88	4843.88	3788.63	6692.84	4739.38	6451.52	1995.35	5205.72	3053	2325.26	2059.07	3504.71	2008.64	3043.08	3835.54	3090.29	4836.66	3826.67	2737.39	1280.47	5028.34	3857.96	2848.82	2304.2	1355.49	2066.61	2524.28	2028.34	7875.07	5836.62	3908.42	3321.77	2851.42	3916.7
Cell cycle control cell division chromosome partitioning	1956.38	1176.98	3835.01	2854.42	3762.25	5409.36	4413.66	4418.49	4441.03	4845.25	4869.54	5505.93	2139.84	5540.97	3715.51	2944.43	2443.93	3665.91	2004.51	3153.48	4432.89	3833.39	5753.98	3716.03	2548.31	1215.33	3711.33	2718.83	2083.37	2366.61	1427.76	2478.51	3150.02	2484.62	6749.78	5195.91	3359.07	3754.03	3266.13	4486.74
Energy production and conversion	1813.7	1031.65	3390.99	2573.86	3506.4	5194.78	3920.02	3917.41	3930.96	4706.96	4424.41	4999.51	1783.97	4590.82	3273.67	2551.4	2080.5	3044.58	1624.83	2593.09	3751.44	3307.49	4908.46	3300.44	2292.83	1094.16	3786.47	2873.63	2150.4	1940.34	1178.32	2122.22	2722.02	2138.81	6048.04	4594.99	3007.85	3172.02	2779.38	3810.04
Inorganic ion transport and metabolism	2292.63	1077.98	3534.58	2183.06	3451.28	5174.4	4028.85	4087.85	3029.67	6445.03	4066.87	5649.01	1477.88	3823.66	2385.31	1744.36	1527.42	2642.54	1628.66	2298.89	2859.02	2324.88	3620.93	3155.2	2306.45	1072.1	4938.64	3898.79	2821.18	1725.74	1054.92	1604.48	1903.19	1520.22	6836.76	4935.07	3377.01	2514.65	2147.82	2955.28
Intracellular trafficking secretion and vesicular transport	1392.33	936.263	2878.74	2602.14	3360.07	5124.96	3393.95	3312.41	4139.12	3505.09	4293.71	4097.67	1650.61	4177.22	3500.34	2775.1	2133.33	2829.74	1607.74	2402.08	3800.57	3555	5100.76	2898.85	1944.23	939.415	2536.92	1806	1405.88	1758.38	1155.16	2313.93	2964.06	2262.62	4865.78	3778.3	2404.16	3176.43	2791.16	3845.43
Carbohydrate transport and metabolism	2302.48	1015.86	3627.75	2092.39	3305.45	4833.55	4091.01	4185.94	2877.55	6373.64	3937.14	5679.91	1549.43	4057.15	2259.94	1654.02	1519.37	2677.96	1404.93	2283.32	2847.33	2212.04	3526.23	2895.1	2072.59	908.009	3343.53	2324.44	1761.48	1769.82	998.001	1402.94	1779.29	1465.88	6964.93	5065.07	3462.42	2520.08	2146.7	2956.07
Secondary metabolites biosynthesis transport and catabolism	1335.62	685.582	2259.78	1544.21	2264.28	3365.25	2610.48	2628.34	2261.48	3577.35	2747	3493.4	1075.91	2785.79	1847.87	1406.62	1184.12	1884.43	1084.77	1617.53	2177.2	1837.32	2798.17	2371.53	1723.91	843.884	4052.08	3391.99	2424.66	1213.81	743.373	1215.36	1521.58	1199.52	4203.97	3115.94	2094.45	1876.96	1619.28	2218.37
General function prediction only	1160.98	643.535	2072.23	1425.63	1981.6	2852.56	2361.56	2389.95	2145.24	3006.25	2504.27	3120.65	1080.26	2807.14	1778.13	1382.75	1176.99	1878.15	1087.6	1635.97	2159.45	1818.36	2776.14	2028.05	1428.92	685.34	2534.54	1971.02	1458.03	1231.22	739.525	1206.15	1493.87	1184.75	3808.86	2872.66	1876.32	1864.41	1608.81	2208.02
Transcription	1108.55	615.998	1963.64	1410.83	1955.29	2873.33	2243.84	2262.04	2121.39	2942.17	2503.65	2999.28	1004.28	2589.46	1752.99	1356.96	1130.33	1738.48	994.416	1501.57	2057.62	1778.01	2676.48	1923.76	1358.91	655.138	2469.52	1929.83	1423.53	1127.4	687.089	1171.38	1461.15	1151.87	3607.01	2706.15	1771.8	1773.26	1536.86	2110.82
RNA processing and modification	1018.41	539.735	1956.93	1088.89	1487.64	1894.27	2180.37	2264.05	1617.39	2447.53	1907.86	2796.93	1073.39	2868.67	1350.14	1064.34	1022.05	1831.12	966.987	1594.54	1906	1425	2332.12	1759.94	1228.83	565.112	1718.17	1206.89	942.722	1246.21	681.487	891.572	1144.2	960.722	3565.92	2733.99	1804.81	1640.83	1416.47	1930.22
Signal transduction mechanisms	852.669	456.071	1426.47	972.398	1408.35	2074.51	1631.48	1645.72	1432.42	2261.94	1750.91	2210.85	688.814	1784.86	1168	890.719	755.495	1235.06	799.392	1093.76	1394.11	1181.81	1802.82	1389.06	996.802	479.68	1998.91	1598.3	1162.79	811.29	505.634	828.969	972.419	766.242	2663.45	1966.81	1306.09	1210.69	1040.69	1431.7
Function unknown	592.296	352.617	1103.36	793.399	1078.76	1556.57	1263.47	1273.78	1213.34	1513.42	1368.48	1633.17	596.343	1546.76	1015.28	795.858	667.049	1049.7	635.99	923.283	1221.15	1045.37	1582.69	1103.02	770.955	372.269	1319.8	1024.6	760.969	687.37	420.449	710.55	863.43	677.425	1996.44	1518.68	985.796	1055.72	908.569	1249.94
Cell motility	329.85	258.031	695.009	432.347	548.015	674.571	810.245	808.65	735.573	732.857	742.878	1012.42	438.013	1149.62	593.324	505.59	457.295	863.241	773.276	826.628	902.526	702.665	1119.1	685.381	458.005	218.453	539.366	376.187	303.872	598.099	411.891	587.372	592.842	443.229	1235.12	958.138	601.587	850.598	658.684	943.345
Chromatin structure and dynamics	172	90.835	150.5	71	165	267.5	179.5	210.5	51	762	198.165	476	22	14.125	26	0	0	31	0	1	0	0	6.75	413.335	393.835	236.5	1631.34	1547.5	1039	7.5	12	0	7	3	509	346.665	244	21	28	17.415
